# Supplementary material for: RNA-seq dataset of the chorioallantoic membrane of male and female chicken embryos, after 11 and 15 days of incubation
Source: Data Brief. 2024 Aug 14;56:110830. doi: 10.1016/j.dib.2024.110830 (PMC11388263; doi:10.1016/j.dib.2024.110830)
Supplement: Supplementary file 2 [file mmc2.xlsx]

## Sheet: complete
gene_id	external_gene_name	description	hgnc_symbol	chromosome_name	EID11F_11	EID11F_20	EID11F_22	EID11F_26	EID11F_29	EID11F_3	EID11F_39	EID11F_41	EID11F_46	EID11F_6	EID11M_14	EID11M_16	EID11M_2	EID11M_24	EID11M_27	EID11M_38	EID11M_44	EID11M_48	EID11M_7	EID11M_9	EID15F_102	EID15F_54	EID15F_59	EID15F_64	EID15F_70	EID15F_74	EID15F_79	EID15F_88	EID15F_95	EID15M_100	EID15M_52	EID15M_57	EID15M_67	EID15M_72	EID15M_76	EID15M_81	EID15M_86	EID15M_93	EID15M_98	norm.EID11F_11	norm.EID11F_20	norm.EID11F_22	norm.EID11F_26	norm.EID11F_29	norm.EID11F_3
ENSGALG00000000011	C10orf88	chromosome 10 open reading frame 88 [Source:HGNC Symbol;Acc:HGNC:25822]	C10orf88	6	1004	1212	982	967	1166	795	795	886	947	1137	914	973	1033	947	959	1207	1097	997	852	1182	871	881	1135	1336	869	825	844	679	960	789	939	775	1113	817	786	936	860	846	782	1069	1117	847	951	1024	1039
ENSGALG00000000044	WFIKKN1	WAP, follistatin/kazal, immunoglobulin, kunitz and netrin domain containing 1 [Source:HGNC Symbol;Acc:HGNC:30912]	WFIKKN1	14	7	32	114	71	165	9	15	53	70	60	33	22	23	100	106	177	272	62	11	35	85	19	3	3	30	15	6	1	9	13	4	15	16	6	6	10	12	4	9	7	29	98	70	145	12
ENSGALG00000000048		V-type proton ATPase catalytic subunit A-like [Source:NCBI gene;Acc:776719]		25	6430	5351	8774	7411	10834	4672	5425	11509	6604	3627	5262	5040	4823	7309	4772	8812	9016	9904	5887	3631	29829	23884	45168	55303	26385	30697	33933	30393	56321	38938	44870	13048	25992	20599	33184	46262	32289	38850	44653	6848	4930	7572	7287	9519	6105
ENSGALG00000000055	LAMTOR3	late endosomal/lysosomal adaptor, MAPK and MTOR activator 3 [Source:NCBI gene;Acc:425210]		4	3531	3457	3277	2889	3506	2353	3067	3042	2821	3230	2959	2649	2910	2954	2971	3256	3318	2671	2525	3296	2796	2941	3664	4334	3107	2948	2760	3033	3959	3010	3169	2961	3151	2878	3428	4027	2986	2871	3092	3760	3185	2828	2841	3080	3075
ENSGALG00000000059	TUBB3	tubulin, beta 3 class III [Source:NCBI gene;Acc:431043]		11	7720	3754	6861	5504	8706	3823	5695	7796	9199	4494	13004	6853	4865	10728	6732	11848	8176	9767	8017	5212	6457	5824	13346	16464	12999	5828	4317	11495	15354	8761	7168	1570	9801	3897	6693	11285	11641	8406	10252	8221	3459	5921	5412	7649	4995
ENSGALG00000000067	SPR	sepiapterin reductase (7,8-dihydrobiopterin:NADP+ oxidoreductase) [Source:NCBI gene;Acc:425255]	SPR	4	824	924	904	721	1052	765	846	715	801	1048	1094	729	1051	955	825	973	914	856	823	1037	569	775	1036	878	755	725	632	610	853	685	647	869	880	661	811	892	694	740	815	878	851	780	709	924	1000
ENSGALG00000000071		DNA damage induced apoptosis suppressor [Source:NCBI gene;Acc:101750305]		1	365	559	497	437	572	360	312	567	517	312	458	542	413	640	529	613	431	564	406	358	368	329	509	737	511	510	456	593	570	514	523	470	409	507	448	470	388	504	446	389	515	429	430	503	470
ENSGALG00000000086	TIMM17B	translocase of inner mitochondrial membrane 17 homolog B (yeast) [Source:NCBI gene;Acc:421147]		26	2550	2861	2181	2057	2362	1806	1881	2270	2154	2957	2055	2025	2535	2335	1966	2373	2298	2338	2036	2287	1888	2124	2417	2763	2038	1968	1772	1944	2485	1945	2193	2104	2077	1794	2134	2490	1647	2092	1852	2716	2636	1882	2023	2075	2360
ENSGALG00000000091	INTS4	integrator complex subunit 4 [Source:NCBI gene;Acc:419028]	INTS4	1	1519	2009	2101	2079	2054	1208	1641	1755	1432	1476	1277	1156	1397	1983	1846	2159	2028	1848	1468	1472	1439	1908	1697	2884	1806	1778	1892	1623	2164	1691	1742	2018	2245	1825	1656	2047	1610	1721	1554	1618	1851	1813	2044	1805	1578
ENSGALG00000000094	ADIPOR1	adiponectin receptor 1 [Source:NCBI gene;Acc:421148]		26	2040	2305	1981	1845	2095	1669	1815	1670	1727	1951	1691	1699	1901	2075	1735	2234	2090	1842	1661	2050	1873	2044	2765	3222	2227	1922	2013	2003	2782	2166	1858	1937	2320	1573	2404	2652	2136	2085	2047	2173	2124	1710	1814	1841	2181
ENSGALG00000000102	UBE2T	ubiquitin conjugating enzyme E2 T [Source:NCBI gene;Acc:421149]	UBE2T	26	569	710	462	501	661	444	526	430	408	593	550	428	791	629	434	445	530	467	494	557	230	217	323	240	293	314	234	209	291	227	227	237	345	224	263	305	238	212	208	606	654	399	493	581	580
ENSGALG00000000104		cryptochrome 4 [Source:NCBI gene;Acc:395100]		26	137	215	204	215	180	92	237	156	187	124	223	173	251	182	190	142	224	180	134	235	102	99	143	213	157	105	101	111	141	163	154	230	164	194	233	168	116	166	122	146	198	176	211	158	120
ENSGALG00000000106	LRIF1	ligand dependent nuclear receptor interacting factor 1 [Source:NCBI gene;Acc:421150]	LRIF1	26	1027	1256	1394	919	1278	920	1019	1236	1094	999	929	952	1169	1181	1221	1171	1262	1143	954	1108	1087	1322	1365	1696	1209	1126	1124	1177	1426	1109	1350	1339	1283	1019	1396	1424	1189	1129	1113	1094	1157	1203	904	1123	1202
ENSGALG00000000107	TRIM7.1	tripartite motif containing 7.1 [Source:NCBI gene;Acc:417040]		16	67	77	204	100	150	123	112	49	112	90	53	100	42	116	89	104	119	80	101	59	52	103	126	144	85	87	72	93	129	108	131	75	80	83	105	91	137	96	71	71	71	176	98	132	161
ENSGALG00000000109	AFMID	arylformamidase [Source:NCBI gene;Acc:769005]	AFMID	18	1122	1044	1102	992	1082	929	849	974	1023	1080	1198	936	1024	952	891	1088	1224	1154	1071	1371	619	692	982	1205	852	834	838	894	1233	849	821	872	881	881	797	873	879	891	806	1195	962	951	975	951	1214
ENSGALG00000000122	GNB2L1	receptor for activated C kinase 1 [Source:NCBI gene;Acc:417044]		16	58228	72005	61114	53465	66901	59016	49057	56983	59465	78304	53123	56633	59608	58078	56314	60111	61767	57432	46579	55440	53831	59285	71505	73357	56206	48588	43008	52476	64079	48041	57585	55253	55522	48893	61111	76447	50013	55576	55254	62010	66344	52742	52573	58778	77116
ENSGALG00000000129	TCF25	transcription factor 25 [Source:NCBI gene;Acc:425450]	TCF25	11	3243	2758	3572	3029	3112	2473	2457	2663	2934	3447	2703	2569	2708	3043	2799	3292	3426	2901	2813	3100	2947	3137	3725	4843	3264	3220	2975	3051	4734	3703	3476	2976	3454	2740	3687	3829	3831	3597	3237	3454	2541	3083	2978	2734	3231
ENSGALG00000000137	SNRPE	small nuclear ribonucleoprotein polypeptide E [Source:NCBI gene;Acc:396180]		26	1918	1733	1653	1178	1664	1552	1365	1215	1253	2339	1724	1429	1833	1445	1308	1665	1414	1434	1486	1743	915	1073	1237	1277	964	1177	1011	1061	1262	963	994	959	1005	996	1114	1244	963	888	868	2043	1597	1427	1158	1462	2028
ENSGALG00000000141	BLB1	Major histocompatibility complex class II beta chain BLB1 [Source:NCBI gene;Acc:693256]		16	104	111	145	91	97	124	119	139	266	185	134	83	131	89	102	198	171	126	93	46	164	196	192	111	151	131	123	125	122	190	181	217	160	127	167	190	190	165	106	111	102	125	89	85	162
ENSGALG00000000142	CEPT1	choline/ethanolamine phosphotransferase 1 [Source:NCBI gene;Acc:421152]		26	1735	1995	1947	1757	2361	1342	1616	1726	1731	1739	1526	1481	1669	1894	1748	2026	1816	1721	1407	1538	1750	1823	2302	2897	1978	1852	1729	2044	2234	1698	1604	2160	1836	1636	1868	2182	1711	1787	1896	1848	1838	1680	1728	2074	1754
ENSGALG00000000146	SUPT6H	SPT6 homolog, histone chaperone [Source:NCBI gene;Acc:425418]	SUPT6H	19	3903	4258	4952	4483	5161	2461	3669	4411	3623	3091	3195	2626	3622	4924	3976	4858	5286	4317	3458	3536	3070	4367	3428	5807	4262	3755	3601	3677	5015	3830	4100	4063	4117	3417	3758	3502	4024	4230	3234	4157	3923	4274	4408	4534	3216
ENSGALG00000000150	RPL9	ribosomal protein L9 [Source:NCBI gene;Acc:425468]		4	39719	61031	42486	34633	42477	39095	29698	37737	35755	58609	38481	40186	44656	37055	34923	39717	37218	36925	34489	37329	36539	37874	52036	48706	36854	40429	35308	35341	41736	32234	40592	36863	39302	29618	40027	59454	31312	35269	34698	42299	56233	36666	34055	37319	51085
ENSGALG00000000151	ADAMTS19	ADAM metallopeptidase with thrombospondin type 1 motif, 19 [Source:NCBI gene;Acc:415600]	ADAMTS19	Z	1548	3234	2537	1981	2859	1090	1603	1671	2188	1181	3182	2270	3399	4050	3169	3231	3737	2561	3850	3891	475	329	523	524	463	548	453	524	477	652	556	1475	946	733	622	575	573	639	415	1649	2980	2189	1948	2512	1424
ENSGALG00000000154	DENND2D	DENN domain containing 2D [Source:NCBI gene;Acc:421153]	DENND2D	26	569	639	767	787	631	490	501	683	604	706	505	513	582	603	530	650	678	669	439	540	474	700	702	1085	605	624	583	644	849	602	703	585	492	470	513	676	647	614	544	606	589	662	774	554	640
ENSGALG00000000156	BRD2	bromodomain containing 2 [Source:NCBI gene;Acc:417049]		16	10946	11475	12957	11201	12401	8367	9896	10398	10623	10321	11401	9471	10454	11797	10821	12088	11744	11381	10252	11451	8830	10016	11387	14141	10569	9793	9144	10124	13041	9546	9211	10434	11114	9047	10760	10662	10326	10717	9565	11657	10573	11182	11014	10895	10933
ENSGALG00000000158	DMA	major histocompatibility complex, class II, DM alpha [Source:NCBI gene;Acc:417050]		16	74	89	80	80	62	44	89	45	68	49	71	87	59	75	60	77	74	94	73	46	99	82	113	106	89	62	35	66	116	97	94	71	53	59	75	111	80	100	91	79	82	69	79	54	57
ENSGALG00000000161	ISOC1	isochorismatase domain containing 1 [Source:NCBI gene;Acc:415601]	ISOC1	Z	562	560	599	471	535	270	416	473	519	606	538	672	496	604	698	791	748	700	461	743	452	405	585	807	525	360	472	440	586	394	492	478	469	463	426	530	480	477	531	599	516	517	463	470	353
ENSGALG00000000168	ADORA1	adenosine A1 receptor [Source:NCBI gene;Acc:374212]		26	131	131	111	119	222	137	80	124	193	148	169	205	182	110	91	159	90	136	245	208	92	118	111	137	65	54	98	117	72	120	89	171	106	85	120	75	89	81	126	140	121	96	117	195	179
ENSGALG00000000184	SLC27A6	solute carrier family 27 (fatty acid transporter), member 6 [Source:NCBI gene;Acc:769933]	SLC27A6	Z	113	137	165	101	106	19	37	153	123	42	134	183	114	249	154	265	345	562	82	142	284	154	364	693	387	427	365	345	331	307	371	170	559	366	725	514	311	434	324	120	126	142	99	93	25
ENSGALG00000000186	MTCH1	mitochondrial carrier 1 [Source:NCBI gene;Acc:425491]	MTCH1	26	824	1006	1095	949	1025	714	842	827	874	819	863	798	1196	979	838	904	1122	932	686	892	956	843	910	1169	919	910	769	721	1076	875	1072	949	981	724	970	917	894	847	823	878	927	945	933	901	933
ENSGALG00000000189	YTHDC2	YTH domain containing 2 [Source:NCBI gene;Acc:415602]	YTHDC2	Z	953	1229	1380	1358	1403	678	990	1304	1000	778	1268	1295	1428	2416	2162	2313	2576	2491	1398	1865	1249	1296	1305	2315	1669	1288	1330	1373	1605	2440	2416	2185	2390	2370	2483	2179	2369	2529	2225	1015	1132	1191	1335	1233	886
ENSGALG00000000195	SLC23A2	solute carrier family 23 member 2 [Source:NCBI gene;Acc:419520]		22	223	252	393	405	400	134	315	394	340	208	217	226	273	401	380	371	428	390	247	276	383	392	336	768	545	367	299	486	511	313	372	365	395	346	396	259	404	454	476	237	232	339	398	351	175
ENSGALG00000000201	PLEKHM1	pleckstrin homology and RUN domain containing M1 [Source:NCBI gene;Acc:419939]		27	2641	2247	3161	2776	3010	2490	2086	2660	2574	3034	2705	2020	2182	2555	2291	3008	3009	2728	2325	2509	2493	3430	3188	4155	3124	3065	2692	3621	4769	3571	2622	3048	3108	3001	2930	2729	3472	2933	3104	2813	2070	2728	2730	2645	3254
ENSGALG00000000208	MCC	mutated in colorectal cancers [Source:NCBI gene;Acc:415603]	MCC	Z	564	625	781	704	630	354	581	668	715	449	423	482	510	791	717	707	797	685	419	495	581	568	701	1105	807	656	616	752	808	716	795	556	780	567	845	624	718	662	714	601	576	674	692	554	463
ENSGALG00000000209	PRNP	prion protein [Source:NCBI gene;Acc:396452]		22	1578	1761	1764	1658	1978	1230	1338	1786	1795	1350	1733	1475	1843	1685	1766	1870	1965	1600	1806	1759	1910	1881	2541	2431	2026	1796	1583	1596	2406	1766	2378	1994	2027	1578	1879	1671	2161	1842	1786	1680	1623	1522	1630	1738	1607
ENSGALG00000000215	DCP2	decapping mRNA 2 [Source:NCBI gene;Acc:769972]	DCP2	Z	297	440	432	370	474	209	326	426	429	282	276	307	355	756	592	623	772	745	367	440	274	279	244	668	375	340	346	344	406	452	545	456	453	459	496	340	553	489	529	316	405	373	364	416	273
ENSGALG00000000217	PPFIA4	PTPRF interacting protein alpha 4 [Source:NCBI gene;Acc:421155]	PPFIA4	26	37	87	66	70	83	32	53	48	70	25	57	106	87	67	58	51	68	24	69	114	25	27	24	17	32	47	6	17	14	56	21	70	49	66	29	26	62	20	23	39	80	57	69	73	42
ENSGALG00000000218	SRP19	signal recognition particle 19 [Source:NCBI gene;Acc:770061]	SRP19	Z	922	1222	988	758	992	768	829	888	841	1026	1592	1631	1886	1815	1628	1911	1744	1619	1595	1792	777	767	927	987	793	752	614	717	966	1277	1229	1620	1437	1424	1483	1619	1222	1121	1334	982	1126	853	745	872	1004
ENSGALG00000000220	APC	APC, WNT signaling pathway regulator [Source:NCBI gene;Acc:415607]	APC	Z	1403	2078	2356	2094	1987	1282	1683	1826	1660	1355	1709	1953	2284	3173	2855	3047	3519	2807	1894	2335	1256	1579	1350	2212	1813	1455	1568	1590	2107	2015	2200	2371	2331	2000	1916	1623	1953	2063	1934	1494	1915	2033	2059	1746	1675
ENSGALG00000000223	TMEM183A	transmembrane protein 183A [Source:NCBI gene;Acc:421156]		26	3310	3155	2707	2321	3171	1981	2506	2723	1984	2372	2432	2504	2810	3065	2325	2860	2670	2367	2402	2832	2474	2233	3517	4023	2674	2259	2157	2282	3453	2165	2504	2018	2375	2331	2562	3772	2370	2419	2210	3525	2907	2336	2282	2786	2589
ENSGALG00000000225	MGAT4C	mannosyl (alpha-1,3-)-glycoprotein beta-1,4-N-acetylglucosaminyltransferase, isozyme C (putative) [Source:NCBI gene;Acc:395415]		26	793	811	810	809	665	837	577	428	543	888	1020	852	705	867	777	672	538	543	909	1070	837	656	765	706	623	739	417	464	836	680	908	504	542	682	630	610	782	417	465	845	747	699	795	584	1094
ENSGALG00000000226	TMEM9	transmembrane protein 9 [Source:NCBI gene;Acc:421157]	TMEM9	26	211	292	255	251	287	187	214	266	242	197	143	174	256	183	119	249	230	287	170	136	311	439	487	598	394	250	353	291	495	382	379	274	346	228	406	457	319	375	380	225	269	220	247	252	244
ENSGALG00000000227	DPYSL2	dihydropyrimidinase like 2 [Source:NCBI gene;Acc:395155]		22	3034	3566	3437	2982	3797	1964	3277	2947	2975	2146	3462	3049	3144	3656	3864	3403	3587	3294	3162	3832	2579	2700	3178	3705	3438	3452	2448	2649	3371	2780	2569	2646	3566	2882	3175	2811	2932	3033	2766	3231	3286	2966	2932	3336	2566
ENSGALG00000000233	SP2	Sp2 transcription factor [Source:NCBI gene;Acc:425673]	SP2	27	889	708	960	857	956	620	790	772	767	715	743	626	899	947	867	1050	1043	930	721	867	819	961	979	1328	944	841	767	892	1069	893	1021	787	1036	820	905	850	902	974	943	947	652	828	843	840	810
ENSGALG00000000234	EPB41L4A	erythrocyte membrane protein band 4.1 like 4A [Source:NCBI gene;Acc:415608]	EPB41L4A	Z	673	779	1015	788	937	453	638	780	744	519	593	613	727	888	943	1085	1226	1029	577	631	644	787	693	1163	888	726	669	817	936	962	1014	855	993	912	842	625	859	834	1033	717	718	876	775	823	592
ENSGALG00000000235	PPP2R2A	protein phosphatase 2 regulatory subunit Balpha [Source:NCBI gene;Acc:419523]		22	5455	5683	5503	4725	5519	4008	4217	4475	4782	5540	4691	4664	5806	5421	4930	5254	5432	4472	4527	5282	5093	5057	5439	7154	4707	4808	4170	4675	5637	4254	4881	4778	4874	3991	4847	5006	4269	3939	4482	5809	5236	4749	4646	4849	5237
ENSGALG00000000241	STARD4	StAR related lipid transfer domain containing 4 [Source:NCBI gene;Acc:769322]		Z	669	738	618	656	653	666	548	592	620	761	888	1031	1317	1201	1306	1228	1156	1214	958	1119	531	787	662	894	758	674	651	697	911	1090	1219	1313	1172	1010	1139	1272	1101	967	1268	712	680	533	645	574	870
ENSGALG00000000243	RDM1	RAD52 motif containing 1 [Source:NCBI gene;Acc:395228]		27	1092	1182	1003	966	1198	962	845	842	898	1206	1054	1093	1044	963	914	1117	1098	1154	1012	1125	940	906	1102	1141	900	968	1002	1107	1275	1020	959	975	987	897	974	1118	1147	992	1010	1163	1089	866	950	1053	1257
ENSGALG00000000244	CAMK4	calcium/calmodulin dependent protein kinase IV [Source:NCBI gene;Acc:723973]		Z	108	119	129	96	130	81	94	122	43	108	153	135	95	131	85	136	160	134	80	137	84	76	82	84	88	67	82	110	81	78	68	112	122	100	64	84	71	89	88	115	110	111	94	114	106
ENSGALG00000000247	WDR36	WD repeat domain 36 [Source:NCBI gene;Acc:415609]		Z	1236	1545	1454	1243	1461	1026	1116	1358	1268	1287	1953	1860	2280	2767	2356	2822	2585	2464	2123	2325	970	1126	1135	1604	1181	1044	875	1178	1146	1807	1848	2453	2086	1719	1928	2151	1661	1724	1889	1316	1424	1255	1222	1284	1341
ENSGALG00000000249	GH	growth hormone [Source:NCBI gene;Acc:378781]		27	210	212	156	232	133	231	290	197	298	111	133	68	146	144	261	261	334	153	179	138	171	239	188	214	456	188	119	257	468	455	285	319	134	227	280	125	224	334	216	224	195	135	228	117	302
ENSGALG00000000251	CD79B	CD79b molecule [Source:NCBI gene;Acc:419940]		27	39	120	223	82	89	57	24	57	47	128	117	73	64	124	46	88	150	135	58	100	160	130	109	272	84	160	147	174	327	211	131	88	155	173	215	150	219	244	223	42	111	192	81	78	74
ENSGALG00000000253	SLC25A46	solute carrier family 25 member 46 [Source:NCBI gene;Acc:415610]		Z	752	798	723	821	786	521	623	807	721	651	767	796	958	1004	975	1026	979	916	745	860	700	723	920	1102	801	734	663	759	887	845	950	1025	888	865	936	924	948	811	887	801	735	624	807	691	681
ENSGALG00000000255	MAN2A1	mannosidase alpha class 2A member 1 [Source:NCBI gene;Acc:415611]	MAN2A1	Z	1403	1976	2001	1917	2313	807	1668	2314	1983	830	1122	924	1276	2100	1879	2162	2124	2174	1124	1265	1460	1381	1578	2907	1941	1671	1658	1749	2244	1646	1575	1422	1793	1624	1683	1107	1544	1589	1617	1494	1821	1727	1885	2032	1054
ENSGALG00000000259	PSMF1	proteasome inhibitor subunit 1 [Source:NCBI gene;Acc:430115]		20	4297	4290	4130	3544	3840	3660	2987	3350	3458	4418	3335	3568	4854	3547	3709	4092	4205	3894	3636	3337	3808	4013	4554	4677	3675	3329	3393	3003	4258	3556	4269	4330	3701	2995	3929	4465	3885	3646	3561	4576	3953	3564	3485	3374	4782
ENSGALG00000000264		praja ring finger ubiquitin ligase 2 [Source:NCBI gene;Acc:415612]		Z	493	656	711	720	668	379	506	743	539	356	637	664	761	1008	859	1009	1175	1036	689	743	697	595	652	1005	841	641	654	738	815	1004	968	1062	983	1019	978	958	1052	1085	1070	525	604	614	708	587	495
ENSGALG00000000273	FER	fer (fps/fes related) tyrosine kinase [Source:NCBI gene;Acc:415614]	FER	Z	802	1226	1272	1050	1220	512	927	1239	1013	595	920	928	1061	1754	1446	1731	1704	1610	890	1196	893	963	952	1789	1322	1110	1078	1229	1331	1408	1322	1544	1647	1414	1552	1303	1409	1443	1560	854	1130	1098	1032	1072	669
ENSGALG00000000275	KCTD9	potassium channel tetramerization domain containing 9 [Source:NCBI gene;Acc:419526]		22	2084	2318	2371	2270	2503	1571	1559	2044	1858	1935	1774	1794	2146	2224	2025	2280	2385	2044	1789	1955	2058	2045	2544	3199	2242	2195	1975	2104	2617	1956	2238	2307	2204	2099	2160	2381	1948	1894	1963	2219	2136	2046	2232	2199	2053
ENSGALG00000000276	FBXL17	F-box and leucine rich repeat protein 17 [Source:NCBI gene;Acc:415615]	FBXL17	Z	307	508	573	494	531	238	393	451	374	310	411	355	468	577	593	633	541	550	358	427	397	421	451	590	509	439	369	508	498	420	420	456	444	399	454	390	526	421	422	327	468	495	486	467	311
ENSGALG00000000277	GnRH-I	gonadotropin releasing hormone 1 [Source:NCBI gene;Acc:770134]		22	57	50	39	29	70	39	24	40	32	82	40	65	36	51	40	51	58	22	27	63	26	47	55	51	37	50	38	46	50	28	42	48	56	30	21	48	29	29	48	61	46	34	29	62	51
ENSGALG00000000280	EFNA5	ephrin A5 [Source:NCBI gene;Acc:396100]		Z	211	220	265	203	233	88	149	252	223	227	233	218	310	320	311	346	351	279	194	277	328	261	306	426	362	328	288	261	331	317	390	333	443	403	345	287	308	259	392	225	203	229	200	205	115
ENSGALG00000000284	HOXB4	homeobox B4 [Source:NCBI gene;Acc:396230]		27	325	362	460	649	640	413	319	293	409	321	497	253	482	402	448	542	866	389	453	538	332	356	292	446	308	410	437	309	537	503	311	501	410	411	361	294	232	309	315	346	334	397	638	562	540
ENSGALG00000000293		alpha-2-macroglobulin-like 4 [Source:NCBI gene;Acc:100858010]		27	413	585	582	100	579	582	137	549	192	635	202	589	666	438	400	344	335	599	551	181	418	927	380	999	273	822	627	211	477	534	873	328	674	362	726	719	453	451	592	440	539	502	98	509	760
ENSGALG00000000295		immunoglobulin-like and fibronectin type III domain containing 1 [Source:NCBI gene;Acc:771410]		26	111	126	214	195	107	130	90	109	135	95	108	154	82	132	104	139	121	173	146	114	131	144	205	331	262	252	160	251	379	254	264	81	166	159	171	222	323	122	142	118	116	185	192	94	170
ENSGALG00000000296	PCNX1	pecanex homolog 1 (Drosophila) [Source:NCBI gene;Acc:426230]	PCNX1	5	3145	3534	4285	3887	4138	2403	3326	3949	3193	2479	2403	2445	3432	3896	3632	4146	4370	4037	2627	2802	3438	4010	3572	6004	4350	3770	3987	4087	4818	3930	4373	4123	4157	3792	4059	3511	3991	4148	3616	3349	3256	3698	3822	3636	3140
ENSGALG00000000299	PKP1	plakophilin 1 [Source:NCBI gene;Acc:421158]	PKP1	26	2579	1876	3194	2983	3013	856	2467	3526	3281	1315	1947	1680	1138	3598	2324	3697	3963	3746	1597	1722	4061	5016	6107	11793	6614	5282	3956	7275	6963	6020	6042	4297	6611	5127	5741	5057	7027	5311	7522	2747	1729	2756	2933	2647	1119
ENSGALG00000000309		ladinin 1 [Source:NCBI gene;Acc:421160]		26	1661	1840	2582	1653	1614	1590	1662	1620	1414	2083	1140	1388	1243	2078	1366	1954	1688	1755	1191	1335	2274	2804	3261	4234	2109	2400	2455	2740	3460	2772	2648	2280	2779	2309	2849	3356	2834	2503	2895	1769	1695	2228	1625	1418	2078
ENSGALG00000000311	DOCK5	dedicator of cytokinesis 5 [Source:NCBI gene;Acc:419527]	DOCK5	22	297	428	690	486	585	185	462	594	442	266	290	279	274	568	494	499	724	587	264	383	280	396	296	841	541	489	424	529	515	513	374	596	500	445	407	169	483	477	524	316	394	595	478	514	242
ENSGALG00000000314	NEFL	neurofilament light [Source:HGNC Symbol;Acc:HGNC:7739]	NEFL	22	678	1036	703	855	825	301	645	1172	410	315	724	658	688	1190	622	923	827	732	750	613	555	421	837	1274	721	325	442	453	622	417	649	287	507	453	615	758	537	404	304	722	955	607	841	725	393
ENSGALG00000000318	CSRP1	cysteine and glycine rich protein 1 [Source:NCBI gene;Acc:396176]		26	4327	8711	8120	7423	8799	5898	7392	5834	7459	11046	6357	6976	8009	6232	6773	8646	8692	8065	5214	8675	11326	10402	12875	9856	9891	11818	8305	8407	12658	10570	7127	13066	11334	9751	11562	9834	10811	9119	9657	4608	8026	7008	7299	7731	7707
ENSGALG00000000329	AHCYL1	adenosylhomocysteinase like 1 [Source:NCBI gene;Acc:419803]		26	6012	5498	5776	5119	6136	3794	4798	4735	4628	4260	4701	4366	4541	5429	4460	5733	5659	5346	4684	5020	4802	4848	5799	8252	5331	4871	4606	4775	6560	5408	4878	4746	5476	4043	5459	5902	5259	5142	4216	6402	5066	4985	5034	5391	4958
ENSGALG00000000336	PPP1R12B	protein phosphatase 1 regulatory subunit 12B [Source:HGNC Symbol;Acc:HGNC:7619]	PPP1R12B	26	1855	2206	3039	2814	2926	1429	2233	2561	2327	2228	1754	1697	1632	2520	2262	2747	3640	2665	1490	1982	3192	3688	3751	5444	3332	3593	3018	3501	4130	3761	3335	4093	3899	3200	3751	3152	3711	3570	3243	1975	2033	2623	2767	2571	1867
ENSGALG00000000337	CTXN1	cortexin 1 [Source:HGNC Symbol;Acc:HGNC:31108]	CTXN1	28	67	37	38	32	66	43	35	20	54	80	64	44	68	36	44	35	57	26	33	67	21	29	47	43	8	15	11	11	51	17	27	27	39	15	20	29	29	9	27	71	34	33	31	58	56
ENSGALG00000000349	PSMC5	proteasome 26S subunit, ATPase 5 [Source:NCBI gene;Acc:428274]		27	4749	5295	4315	3711	3900	4021	3231	3187	3544	5876	4262	3847	4446	4246	3381	3952	3697	3859	4139	4298	2835	3594	4246	4225	2980	3369	2559	3114	4270	3026	3341	3376	3223	2962	3392	3768	3174	2944	3010	5057	4879	3724	3649	3426	5254
ENSGALG00000000352	TIMM44	translocase of inner mitochondrial membrane 44 [Source:NCBI gene;Acc:420053]		28	2278	2637	2754	2191	2684	1988	1969	2160	2250	2847	2284	2035	2460	2375	2261	2692	2496	2316	2134	2476	1868	1821	2278	2414	1925	1957	1660	1856	2465	2031	1846	2046	1969	1742	1868	2107	1792	1781	1691	2426	2430	2377	2154	2358	2598
ENSGALG00000000357		ADAM like decysin 1 [Source:NCBI gene;Acc:419529]		22	593	1254	1435	788	922	607	673	837	936	903	494	511	612	869	821	1250	861	1085	524	741	1151	1030	926	1228	863	1073	1120	1177	1427	1005	939	1399	1073	996	762	774	904	1040	1088	632	1155	1238	775	810	793
ENSGALG00000000374	RNPEP	arginyl aminopeptidase [Source:NCBI gene;Acc:421165]	RNPEP	26	1961	2885	2666	2212	2178	1828	2237	1889	2119	2268	2545	1793	2153	2161	1973	2394	2138	1996	2195	2497	1561	2098	1754	2196	1739	1842	1457	1755	1844	1818	1587	2010	2059	1706	1877	1993	1603	1549	1502	2088	2658	2301	2175	1914	2389
ENSGALG00000000377	HNRNPM	heterogeneous nuclear ribonucleoprotein M [Source:NCBI gene;Acc:420054]		28	8440	9172	10886	8796	10180	6369	7550	7970	8110	8016	8050	6958	8823	10064	8529	9999	9724	8399	7820	8786	5791	5130	6335	8226	6364	6363	5694	6180	7906	6337	5859	6257	6453	5520	6233	5930	6116	5676	5793	8988	8451	9395	8649	8944	8322
ENSGALG00000000378	SLC25A37	solute carrier family 25 (mitochondrial iron transporter), member 37 [Source:NCBI gene;Acc:419530]	SLC25A37	22	1638	1637	1281	1369	1515	520	1144	1871	745	680	1089	930	1096	1817	1141	1478	1411	1263	1141	878	723	694	1305	1585	974	772	791	640	1125	764	997	496	814	923	843	1295	606	635	519	1744	1508	1106	1346	1331	679
ENSGALG00000000379	ITGB3	integrin subunit beta 3 [Source:NCBI gene;Acc:374209]		27	1614	2780	2641	1977	3008	1484	2444	1871	1998	1768	2255	2349	2286	2597	2543	2458	2263	2788	2165	2727	1997	2343	2782	2728	2337	3302	2238	2040	3355	2576	1799	3207	4004	3277	3031	2820	2329	2534	2151	1719	2561	2279	1944	2643	1939
ENSGALG00000000390	ENTPD4	ectonucleoside triphosphate diphosphohydrolase 4 [Source:NCBI gene;Acc:419531]	ENTPD4	22	793	1042	958	806	910	624	698	817	721	748	752	618	857	888	825	847	1014	741	703	693	667	839	820	1294	866	933	736	863	870	829	794	837	996	797	784	925	911	812	759	845	960	827	793	800	815
ENSGALG00000000396	METTL2B	methyltransferase like 2B [Source:NCBI gene;Acc:419948]		27	785	997	840	577	891	599	710	678	618	870	689	741	753	669	558	753	748	685	580	782	655	703	653	723	659	658	639	648	783	583	616	668	640	525	618	795	562	632	603	836	919	725	567	783	783
ENSGALG00000000397	IPO9	importin 9 [Source:NCBI gene;Acc:421167]	IPO9	26	3106	3816	3893	3687	4009	2435	2973	3186	3418	3138	3073	2788	3382	3623	3532	3793	3918	3435	3233	3538	2576	2523	2840	4173	2684	2725	2422	2535	2980	2511	2551	3042	2769	2556	2757	2662	2596	2517	2314	3308	3516	3360	3625	3522	3182
ENSGALG00000000401	RBM15	RNA binding motif protein 15 [Source:NCBI gene;Acc:100859595]	RBM15	26	262	343	435	474	423	215	311	479	436	308	292	258	284	484	428	404	543	468	338	355	246	425	344	433	421	324	271	323	330	287	381	310	363	330	355	240	299	338	354	279	316	375	466	372	281
ENSGALG00000000402	LOXL2	lysyl oxidase like 2 [Source:NCBI gene;Acc:419533]		22	1302	1768	2061	1793	2295	1125	1746	1739	1900	1489	1620	1415	1752	2098	2073	1926	2279	2093	1485	1936	1799	1609	1689	2289	2120	2152	1536	1680	2058	1598	1400	2318	2142	1812	1747	1359	1566	1706	1465	1387	1629	1779	1763	2016	1470
ENSGALG00000000404	COPS2	COP9 signalosome subunit 2 [Source:NCBI gene;Acc:430917]		10	2505	3397	2643	2435	3277	2152	2448	2408	2359	2613	2247	2173	2581	2566	2544	2895	2609	2655	2211	2463	2027	1828	2313	3173	2100	2127	1997	1933	2621	2030	1951	2134	2165	2016	2155	2705	1925	1877	2142	2668	3130	2281	2394	2879	2812
ENSGALG00000000407		LSM7 homolog, U6 small nuclear RNA and mRNA degradation associated [Source:NCBI gene;Acc:420055]		28	1234	1401	1538	1319	1404	1110	1052	1204	1034	1539	1232	1095	1460	1359	1098	1173	1191	1087	1167	1257	724	790	958	944	750	804	764	668	906	773	909	962	821	764	823	848	749	569	583	1314	1291	1327	1297	1234	1450
ENSGALG00000000409	CHMP7	charged multivesicular body protein 7 [Source:NCBI gene;Acc:419535]		22	3306	3235	3346	2970	3419	2568	2729	2975	2882	3297	2914	2629	3085	3153	2688	3313	3252	3050	2828	3278	2920	3458	3880	4779	3117	3117	3071	3142	4154	3079	3116	3212	3566	2984	3606	4225	3425	3299	2942	3521	2981	2888	2920	3004	3356
ENSGALG00000000410	TLK2	tousled-like kinase 2 [Source:NCBI gene;Acc:419949]	TLK2	27	1047	1243	1360	1406	1457	808	1077	1356	1142	896	1052	834	975	1365	1268	1313	1375	1259	983	1083	1126	1231	1242	1771	1333	1174	1141	1230	1561	1234	1102	1309	1264	1308	1281	1159	1253	1190	1114	1115	1145	1174	1383	1280	1056
ENSGALG00000000417	SLC16A4	solute carrier family 16 member 4 [Source:NCBI gene;Acc:419809]	SLC16A4	26	456	669	513	554	646	396	486	483	482	437	552	464	527	529	587	477	565	482	473	623	537	423	560	590	500	672	406	486	623	481	433	519	645	470	574	646	487	562	461	486	616	443	545	568	517
ENSGALG00000000419	LAMTOR5	late endosomal/lysosomal adaptor, MAPK and MTOR activator 5 [Source:NCBI gene;Acc:419811]		26	1547	1437	1429	1091	1442	1264	1133	1245	1151	1657	1427	1291	1476	1389	1066	1335	1254	1331	1325	1345	1185	1277	1782	1674	1243	1319	1128	1318	1817	1277	1263	1078	1343	1269	1345	1813	1287	1437	1442	1647	1324	1233	1073	1267	1652
ENSGALG00000000424	CMTM3	CKLF like MARVEL transmembrane domain containing 3 [Source:NCBI gene;Acc:414829]		11	6509	8643	6447	6389	8768	5842	6239	6073	6228	6770	7560	7060	9203	6450	6944	6554	5845	5673	6803	8247	3799	3411	4421	5471	4235	3959	2883	3325	3750	2776	3340	4170	4018	3553	3720	3805	2997	2648	3382	6932	7963	5564	6282	7703	7634
ENSGALG00000000430	SPPL2C	signal peptide peptidase like 2C [Source:NCBI gene;Acc:420056]		28	1117	1353	1659	1406	1961	877	1220	1615	1367	1080	973	999	1342	1781	1534	1555	1746	1663	1175	1401	1235	999	1291	1599	1261	1082	1133	970	1352	1224	1128	1244	1401	1075	1096	729	1163	1110	1090	1190	1247	1432	1383	1723	1146
ENSGALG00000000433		tubulin alpha 4a [Source:NCBI gene;Acc:100857247]		7	186	178	262	237	252	144	123	181	269	403	179	153	114	253	243	233	185	155	176	163	343	606	539	452	335	344	254	464	639	368	446	291	635	425	418	480	447	245	467	198	164	226	233	221	188
ENSGALG00000000436	RABIF	RAB interacting factor [Source:NCBI gene;Acc:421170]	RABIF	26	1974	1930	1868	1664	2340	1588	1530	1527	2078	2809	1704	1588	2285	1789	1782	2435	1986	1998	1851	1923	1481	2210	2329	2179	1580	1644	1384	1488	2312	1457	1393	1803	1742	1759	1771	2158	1729	1649	1920	2102	1778	1612	1636	2056	2075
ENSGALG00000000438	ERMP1	endoplasmic reticulum metallopeptidase 1 [Source:NCBI gene;Acc:426644]	ERMP1	Z	501	793	747	709	775	398	527	724	622	593	518	537	714	906	991	920	943	721	521	695	722	757	535	1156	754	783	674	784	855	663	993	919	866	755	804	608	823	716	890	534	731	645	697	681	520
ENSGALG00000000442	KCNA2	potassium voltage-gated channel subfamily A member 2 [Source:NCBI gene;Acc:395117]		26	61	109	128	126	83	60	94	104	96	52	89	60	80	77	87	124	152	100	57	93	93	81	64	122	87	58	85	43	114	116	76	100	124	73	81	29	81	133	78	65	100	110	124	73	78
ENSGALG00000000452	TNFRSF10B	tumor necrosis factor receptor superfamily, member 10b [Source:NCBI gene;Acc:373904]		22	1219	1132	1353	1013	1225	934	869	1191	804	1265	1018	1085	921	1134	895	1028	1160	940	1002	1216	1035	1297	1364	1655	1185	1131	1073	1028	1464	1013	1070	970	1337	1099	1219	1536	1010	1027	872	1298	1043	1168	996	1076	1220
ENSGALG00000000458	TMPRSS9	transmembrane protease, serine 9 [Source:NCBI gene;Acc:428320]	TMPRSS9	28	8774	7336	7419	4543	3320	4119	4386	2449	5736	8632	9467	4730	4893	5372	6419	9145	6086	4993	8211	5944	920	1120	531	800	579	325	328	293	889	681	336	378	305	269	465	330	878	346	330	9344	6759	6403	4467	2917	5382
ENSGALG00000000461	MRC2	mannose receptor C type 2 [Source:NCBI gene;Acc:419950]	MRC2	27	9608	14641	14575	14176	17258	9752	12188	11118	16417	8389	14706	12726	15686	18772	14805	14047	17425	15428	12548	15894	7305	7334	8049	8779	8228	10654	6314	7081	9002	9027	10917	12179	12275	10563	10214	6293	9673	10607	7373	10232	13490	12578	13939	15163	12743
ENSGALG00000000466	LCK	LCK proto-oncogene, Src family tyrosine kinase [Source:NCBI gene;Acc:396460]	LCK	23	84	122	99	152	102	64	61	135	110	75	70	81	63	124	107	120	159	110	66	83	74	153	102	147	116	147	108	124	130	96	150	95	142	111	66	84	109	131	119	89	112	85	149	90	84
ENSGALG00000000470	LMNA	lamin A/C [Source:NCBI gene;Acc:396222]		28	4340	5447	6183	6105	7187	2561	5865	6379	5466	3346	3449	3500	4459	7226	6157	5992	7051	6150	4099	4749	2439	2470	2609	4578	3559	3493	2892	3216	3891	3049	2638	3033	3381	3207	2925	1742	2703	2334	2929	4622	5019	5336	6003	6314	3346
ENSGALG00000000474	RPL36	ribosomal protein L36 [Source:NCBI gene;Acc:373936]		28	18071	23173	16660	13258	15804	16829	12680	14767	14678	25080	16307	16226	17440	14010	12960	15399	15183	15315	14689	15878	12992	15403	18191	17738	14623	14761	12763	13121	14917	11836	14169	15041	13598	11293	15212	20766	11967	14190	12995	19245	21351	14378	13037	13885	21990
ENSGALG00000000478	TANC2	tetratricopeptide repeat, ankyrin repeat and coiled-coil containing 2 [Source:NCBI gene;Acc:419951]	TANC2	27	779	999	1519	1335	1195	489	1003	1223	842	558	758	546	638	1088	1177	1366	1742	1310	712	735	753	929	871	1390	1254	876	843	1001	1229	1080	1024	1147	989	855	905	536	854	997	942	830	920	1311	1313	1050	639
ENSGALG00000000497		chromosome 26 open reading frame, human C6orf222 [Source:NCBI gene;Acc:419812]		26	20	43	25	41	41	20	59	34	35	50	34	30	31	49	38	32	43	44	28	34	53	29	19	65	43	47	64	17	41	48	11	37	41	32	21	24	22	21	19	21	40	22	40	36	26
ENSGALG00000000498	ACE	angiotensin I converting enzyme [Source:NCBI gene;Acc:419953]		27	3539	1806	3719	3470	3044	1640	2500	3197	2112	1752	2845	2293	2586	3038	2931	3182	2413	2299	1705	2171	2392	3211	3939	4942	4066	3379	3333	4146	4421	2551	3649	1183	2515	2179	3253	4019	2521	3344	2713	3769	1664	3210	3412	2674	2143
ENSGALG00000000504	ETV7	ETS variant 7 [Source:NCBI gene;Acc:419813]	ETV7	26	60	86	130	68	58	41	82	42	42	81	45	49	63	55	47	62	68	92	59	76	53	93	103	117	66	46	41	73	110	71	83	58	65	63	71	81	52	75	45	64	79	112	67	51	54
ENSGALG00000000507	CPNE7	copine VII [Source:NCBI gene;Acc:415851]	CPNE7	11	106	125	194	169	193	132	90	107	113	317	165	149	270	210	134	207	121	109	189	225	38	83	85	126	67	75	36	45	115	82	96	69	79	87	92	130	82	86	55	113	115	167	166	170	172
ENSGALG00000000510	DCAF7	DDB1 and CUL4 associated factor 7 [Source:NCBI gene;Acc:771554]		27	1580	1771	1570	1550	1908	1184	1328	1595	1409	1481	1403	1398	1619	1809	1641	1635	1630	1479	1410	1497	1228	1503	1512	1834	1388	1232	1027	1448	1653	1427	1482	1313	1426	1140	1285	1492	1205	1234	1329	1683	1632	1355	1524	1676	1547
ENSGALG00000000511	KCTD20	potassium channel tetramerization domain containing 20 [Source:NCBI gene;Acc:419814]	KCTD20	26	3594	3904	3351	3281	3776	2271	2826	3600	2801	2502	2943	2819	2993	3913	3106	3293	3564	3381	2954	3251	2760	3129	4039	5400	3612	3178	3361	2929	4280	3265	3267	2995	3549	3008	3831	5157	3120	3657	3172	3827	3597	2892	3226	3318	2967
ENSGALG00000000513	ZNF276	zinc finger protein 276 [Source:NCBI gene;Acc:415853]	ZNF276	11	781	824	990	782	892	698	635	813	867	740	811	740	1037	953	769	938	918	851	753	852	752	965	1074	1087	800	806	593	869	923	709	764	837	919	789	807	909	901	798	763	832	759	854	769	784	912
ENSGALG00000000516	FANCA	Fanconi anemia complementation group A [Source:NCBI gene;Acc:415854]		11	221	243	433	333	403	222	228	283	250	209	284	176	203	255	315	288	329	223	254	246	139	99	138	210	171	135	114	112	129	151	81	146	138	135	128	111	134	98	118	235	224	374	327	354	290
ENSGALG00000000518	KLHL12	kelch like family member 12 [Source:NCBI gene;Acc:101748977]	KLHL12	26	2149	1971	2713	2149	2376	1906	1782	2052	2208	2365	1755	1645	2324	2109	1979	2594	2390	2019	1897	1734	1655	2384	2041	2741	1993	1854	1574	1793	2375	1913	2138	1706	1989	1840	2031	1976	1679	1796	1760	2289	1816	2341	2113	2088	2491
ENSGALG00000000521	SPIRE2	spire-type actin nucleation factor 2 [Source:NCBI gene;Acc:415855]	SPIRE2	11	85	34	77	86	89	14	82	88	115	67	67	67	35	84	55	114	116	100	75	64	236	206	791	895	424	314	315	561	767	495	462	120	390	252	222	512	494	390	448	91	31	66	85	78	18
ENSGALG00000000523	STK38	serine/threonine kinase 38 [Source:NCBI gene;Acc:428260]	STK38	26	1618	1927	1801	1809	2104	960	1332	1829	1489	1203	1294	1321	1205	1853	1768	1805	2029	1678	1209	1584	1448	1616	1596	2466	1623	1715	1442	1565	1895	1524	1575	1883	1668	1573	1829	1647	1594	1560	1393	1723	1775	1554	1779	1849	1254
ENSGALG00000000525	MAP3K3	mitogen-activated protein kinase kinase kinase 3 [Source:NCBI gene;Acc:419954]	MAP3K3	27	2477	2330	3031	2882	3067	1675	2572	3630	2521	1701	1846	1763	2440	3135	2951	2594	3484	3366	1990	2290	2700	3184	2656	3979	2899	2540	2371	2741	3493	2595	2700	2625	3026	2489	2824	2293	2559	2942	2877	2638	2147	2616	2834	2695	2189
ENSGALG00000000528	DBNDD1	dysbindin (dystrobrevin binding protein 1) domain containing 1 [Source:NCBI gene;Acc:415857]	DBNDD1	11	680	722	788	606	633	545	476	495	683	822	583	451	592	630	537	737	770	677	514	604	629	876	836	857	785	685	511	666	843	577	559	704	769	668	770	834	761	681	675	724	665	680	596	556	712
ENSGALG00000000529	LIMD2	LIM domain containing 2 [Source:NCBI gene;Acc:419955]		27	1455	1404	1161	974	853	816	1098	1065	783	910	1515	1164	1065	1212	1167	1426	1248	1203	1314	1502	460	754	850	774	553	604	578	597	667	712	682	878	817	580	676	791	533	682	614	1550	1294	1002	958	749	1066
ENSGALG00000000533	SRSF3	serine and arginine rich splicing factor 3 [Source:NCBI gene;Acc:419815]		26	10406	11756	10209	9066	10791	7377	8809	8777	9015	10615	9933	8860	10223	10170	8616	10561	10131	9458	9351	11019	6144	6902	8792	9422	7279	7259	6453	7179	9316	7108	6483	7476	8425	6929	7496	8402	6957	6874	6805	11082	10832	8810	8915	9481	9639
ENSGALG00000000535	ERRFI1	ERBB receptor feedback inhibitor 1 [Source:NCBI gene;Acc:419364]	ERRFI1	21	919	1134	1078	973	983	854	775	862	844	1078	828	715	1052	917	909	1112	1074	961	824	962	776	1004	916	1388	872	744	841	877	1002	861	1176	914	1044	810	868	1011	785	764	980	979	1045	930	957	864	1116
ENSGALG00000000538	RNF113B	ring finger protein 113B [Source:NCBI gene;Acc:419956]		27	884	848	1048	834	908	754	786	806	859	1106	926	768	873	972	784	861	898	807	897	950	761	841	907	1024	821	879	674	780	1167	765	842	726	795	661	907	1067	895	823	699	941	781	904	820	798	985
ENSGALG00000000540	GAS8	growth arrest specific 8 [Source:NCBI gene;Acc:415858]		11	548	641	606	598	707	549	495	545	492	815	714	555	492	505	490	701	596	575	398	627	512	616	745	738	546	590	494	690	786	624	441	539	619	551	582	686	490	516	614	584	591	523	588	621	717
ENSGALG00000000541	ZC3H11B	zinc finger CCCH-type containing 11B pseudogene [Source:NCBI gene;Acc:421172]		26	5283	5652	6814	5413	6380	4375	4986	5643	4694	4188	4999	4849	4798	5609	5395	5991	6942	5815	4759	5889	5946	5913	6781	9362	7004	7262	6171	6817	8795	6715	6594	6729	7126	6389	6622	6412	6941	6813	6200	5626	5208	5881	5323	5605	5717
ENSGALG00000000542	ZNF593	zinc finger protein 593 [Source:NCBI gene;Acc:419549]		23	7210	9205	6751	5446	6796	6447	5298	6108	6166	9886	6534	6554	6879	5617	5590	6404	6879	6456	6072	6103	6228	7419	8957	8558	6617	6316	5629	6109	6897	5405	7464	6975	6520	5545	7109	9954	6233	7000	6840	7678	8481	5826	5355	5971	8424
ENSGALG00000000544		RAB44, member RAS oncogene family [Source:NCBI gene;Acc:100859805]		26	378	249	633	363	176	275	259	260	265	438	269	262	299	379	246	348	337	299	315	290	143	175	194	194	200	180	205	143	235	262	179	393	258	114	174	160	237	235	159	403	229	546	357	155	359
ENSGALG00000000550	STRADA	STE20-related kinase adaptor alpha [Source:NCBI gene;Acc:419957]		27	1911	2047	2191	1854	2195	1593	1660	1796	1763	1952	1997	1494	1902	2007	1821	2176	2009	1860	1768	2031	1273	1677	1885	2255	1617	1572	1260	1545	2133	1445	1213	1430	1835	1476	1545	1741	1391	1416	1378	2035	1886	1891	1823	1928	2082
ENSGALG00000000551	C26H6orf89	chromosome 26 C6orf89 homolog [Source:NCBI gene;Acc:419817]		26	1734	1909	2301	1886	2034	1383	1503	1756	1883	1753	1743	1605	1881	1933	1689	2202	2320	1887	1616	1888	1954	2333	2165	3350	2303	1954	1937	2201	2532	1836	2277	2211	2400	2025	2187	2222	2125	2273	2059	1847	1759	1986	1855	1787	1807
ENSGALG00000000557	ETNK2	ethanolamine kinase 2 [Source:NCBI gene;Acc:426690]	ETNK2	26	74	92	144	95	113	108	84	76	116	86	119	66	105	115	108	115	71	96	60	112	77	150	130	150	68	103	93	87	102	117	113	117	116	62	81	130	82	85	42	79	85	124	93	99	141
ENSGALG00000000558	SLC1A6	solute carrier family 1 (high affinity aspartate/glutamate transporter), member 6 [Source:NCBI gene;Acc:420057]	SLC1A6	28	381	181	329	340	269	187	178	245	351	208	321	270	136	258	275	304	276	393	298	283	213	242	341	253	232	153	226	120	375	222	201	303	231	235	193	109	220	150	232	406	167	284	334	236	244
ENSGALG00000000560		peptidase inhibitor 16 [Source:NCBI gene;Acc:419818]		26	36	142	64	54	62	24	66	48	118	19	32	62	60	33	53	123	48	43	34	127	26	41	89	86	38	76	79	34	115	104	64	151	67	18	80	129	123	150	78	38	131	55	53	54	31
ENSGALG00000000564	CCDC47	coiled-coil domain containing 47 [Source:NCBI gene;Acc:419958]	CCDC47	27	2261	2911	2780	2325	2501	1907	1974	2073	2022	2594	1737	1644	2083	2590	2217	2639	2577	2263	1951	2205	1968	2057	2808	2911	2176	2385	2147	2466	2780	2042	2133	2341	2586	2257	2324	2141	2149	2150	2028	2408	2682	2399	2286	2197	2492
ENSGALG00000000573	PER3	period circadian clock 3 [Source:NCBI gene;Acc:419366]		21	771	988	1078	911	906	614	580	721	728	810	575	601	552	765	717	959	899	843	685	788	741	1157	1072	2028	1100	998	821	1091	1110	793	1108	1316	1276	1164	1235	951	1072	968	783	821	910	930	896	796	802
ENSGALG00000000576	METTL25B	ribosomal RNA adenine dimethylase domain containing 1 [Source:NCBI gene;Acc:768974]	METTL25B	25	254	270	283	273	276	268	258	261	236	395	230	155	274	266	225	214	249	234	288	233	209	149	171	290	200	81	156	167	251	160	180	122	222	107	185	154	138	188	199	270	249	244	268	242	350
ENSGALG00000000577	RANBP3	RAN binding protein 3 [Source:NCBI gene;Acc:420058]	RANBP3	28	2947	3036	3231	2891	3353	2390	2425	2817	2619	2863	2589	2553	2950	2928	2889	3041	3361	3096	2628	3088	2347	2933	2958	3733	2702	2909	2427	2611	3193	2538	2504	2625	2764	2548	2898	3077	2574	2543	2481	3138	2797	2788	2843	2946	3123
ENSGALG00000000579	VAMP3	vesicle-associated membrane protein 3 [Source:NCBI gene;Acc:419368]		21	3929	4242	4186	3552	4279	3557	3222	3145	3789	5079	3894	3844	4342	3849	3631	4297	3987	3381	3677	3937	3497	3357	4580	4497	3351	3278	3070	3523	4287	3053	3560	3451	3542	2836	3532	4699	3310	3472	3533	4184	3908	3613	3493	3759	4648
ENSGALG00000000581	DDX42	DEAD-box helicase 42 [Source:NCBI gene;Acc:419959]		27	3184	4387	4424	3986	4282	2574	3257	3630	3425	3372	3168	3022	3190	4218	3611	4222	4254	3983	3270	3626	3303	3294	3717	5111	3775	4134	3740	3914	5159	3900	3592	3883	3977	3801	3819	3591	4026	3978	3663	3391	4042	3818	3919	3762	3363
ENSGALG00000000583	SOX13	SRY-box 13 [Source:NCBI gene;Acc:419820]	SOX13	26	1103	1181	1185	936	1156	1046	1059	1109	1100	966	961	918	1410	1053	973	1194	1224	1197	1000	1143	832	1496	1016	1425	1228	1297	1105	1087	1605	1106	1168	761	1245	942	1547	1392	1130	1236	989	1175	1088	1023	920	1016	1367
ENSGALG00000000584		protein tyrosine phosphatase, receptor type, V, pseudogene [Source:NCBI gene;Acc:421174]		26	6759	5912	8972	6656	5963	5622	5180	6336	6327	6652	6535	5475	4738	6211	5554	7087	7159	6781	4555	6913	8453	9968	9702	14457	8972	9532	7382	9338	11664	8087	8351	9978	8741	8400	9008	6470	11291	8448	11419	7198	5447	7743	6545	5239	7346
ENSGALG00000000585	MYL4	myosin, light chain 4, alkali; atrial, embryonic [Source:NCBI gene;Acc:396472]		27	116	1907	3117	2505	5514	762	1692	1444	1113	3360	852	1149	1250	1377	1471	2349	5756	2171	431	1017	1529	231	454	448	731	665	948	318	516	577	243	1130	331	332	489	361	592	232	313	124	1757	2690	2463	4844	996
ENSGALG00000000589	BTN1A1	butyrophilin subfamily 1 member A1 [Source:NCBI gene;Acc:420061]		28	525	631	572	372	554	301	330	516	447	536	584	517	592	529	666	531	530	494	352	596	509	555	413	736	600	381	545	563	772	469	478	707	704	590	690	637	630	666	469	559	581	494	366	487	393
ENSGALG00000000596	CDC27	cell division cycle 27 [Source:NCBI gene;Acc:419960]		27	3135	3696	4083	3429	4271	2875	2954	3395	3168	3513	2691	2884	3558	3480	3331	3883	4015	3643	3049	3232	3145	3733	3096	4100	3091	3200	2788	2868	3642	2887	3184	3399	3225	3077	3176	3268	3004	2944	2902	3339	3405	3524	3372	3752	3757
ENSGALG00000000599	MARCHF2	membrane associated ring-CH-type finger 2 [Source:NCBI gene;Acc:420062]	MARCHF2	28	756	912	818	759	975	625	704	893	781	656	762	620	881	858	807	894	864	833	783	798	797	755	1022	1037	777	731	648	820	913	855	891	828	827	762	980	994	937	822	717	805	840	706	746	857	817
ENSGALG00000000603	KANSL1	KAT8 regulatory NSL complex subunit 1 [Source:NCBI gene;Acc:419961]	KANSL1	27	3591	3389	4559	4057	4054	2998	3124	3636	3283	3505	3504	2859	3167	4203	3507	4258	4432	3887	3398	3424	3636	4037	4024	5293	3761	3718	3434	3563	4952	3573	3608	3822	3886	3358	4072	3749	3720	3793	3493	3824	3123	3934	3989	3562	3917
ENSGALG00000000604		Na+/K+ transporting ATPase interacting 1 [Source:NCBI gene;Acc:107049081]		23	170	243	259	205	316	163	222	181	259	166	246	177	235	239	145	149	140	232	171	234	92	67	182	175	164	165	59	128	155	71	69	123	154	108	139	104	109	80	86	181	224	224	202	278	213
ENSGALG00000000606	ARL8A	ADP ribosylation factor like GTPase 8A [Source:NCBI gene;Acc:421175]		26	2287	2369	2206	2125	2457	1589	2008	2079	1970	2546	2162	1936	1971	2066	2200	2537	2252	2068	2322	2346	1860	2049	2596	3416	2057	2101	2033	2027	2439	2418	1733	2251	2248	1807	2055	2629	2037	2044	2274	2436	2183	1904	2090	2159	2076
ENSGALG00000000607	GPR37L1	G protein-coupled receptor 37 like 1 [Source:NCBI gene;Acc:421176]	GPR37L1	26	80	134	226	112	305	166	117	138	232	89	116	81	125	132	120	290	154	182	57	85	156	297	326	442	404	209	221	540	920	335	269	365	321	197	159	333	450	396	643	85	123	195	110	268	217
ENSGALG00000000608	CDH1	cadherin 1 [Source:NCBI gene;Acc:415860]		11	13264	16759	26220	15714	15458	11968	14735	14625	15220	19161	10836	10202	11910	17704	13485	23653	18410	17102	10880	12214	21343	26412	25146	33455	22797	20340	19405	25824	28620	22531	25637	25032	25578	20498	21761	23824	24846	21775	24611	14126	15441	22628	15452	13581	15638
ENSGALG00000000611		protein phosphatase 1 regulatory subunit 15B [Source:NCBI gene;Acc:100857158]		26	2072	2062	2148	2058	2150	1506	1678	2115	1878	1574	1829	1654	2012	2360	1909	2189	2454	2020	1723	1987	1738	2308	2592	3476	2224	2003	1839	2054	2750	2043	2198	1945	2330	1710	1989	2547	2148	2000	1896	2207	1900	1854	2024	1889	1968
ENSGALG00000000613	RAB11B	RAB11B, member RAS oncogene family [Source:NCBI gene;Acc:420063]		28	9338	10206	10232	8813	11001	7529	8174	8704	8943	9692	8698	8249	9849	10077	9403	10495	9836	8640	8229	9878	8345	8399	10498	13086	8973	8334	7483	8563	11453	8273	8108	8071	9970	7373	9390	9131	8508	7717	8921	9945	9404	8830	8666	9665	9838
ENSGALG00000000615	NWD1	NACHT and WD repeat domain containing 1 [Source:NCBI gene;Acc:419556]		23	1735	1916	1753	1705	1791	1282	1466	1523	1540	1954	1651	1474	1875	1847	1481	1850	1619	1618	1554	1600	1068	1180	1335	1554	1075	1096	943	965	1433	912	1071	1348	1296	895	1378	1208	1047	950	1015	1848	1765	1513	1677	1574	1675
ENSGALG00000000616	ELF3	E74 like ETS transcription factor 3 [Source:NCBI gene;Acc:421177]	ELF3	26	2534	2396	3345	2556	2475	1865	1771	1955	2556	2452	1999	1696	1565	2298	1952	3186	2436	2978	1838	2270	5959	5075	7816	8373	5725	5057	5238	6735	7107	5583	5527	6726	6799	5895	4848	5926	6532	5646	5678	2699	2208	2887	2513	2174	2437
ENSGALG00000000618	ZCCHC17	zinc finger CCHC-type containing 17 [Source:NCBI gene;Acc:404295]		23	1514	1563	1556	1370	1531	1296	1028	1381	1345	1886	1494	1369	1591	1242	1376	1699	1525	1362	1409	1478	1132	1277	1318	1662	1254	1228	1195	1234	1399	1097	1307	1302	1186	1053	1260	1425	1125	1046	1063	1612	1440	1343	1347	1345	1693
ENSGALG00000000619	ANGPTL4	angiopoietin like 4 [Source:NCBI gene;Acc:769087]	ANGPTL4	28	1835	2080	3010	2295	2229	2114	2012	2610	2356	1945	1845	1954	2944	2436	2381	2259	2496	2152	1779	1721	1677	2280	1794	2104	1536	2308	1677	1418	1663	1230	1956	1728	1303	1297	1660	1488	1557	1683	1434	1954	1916	2598	2257	1958	2762
ENSGALG00000000621	KANK3	KN motif and ankyrin repeat domains 3 [Source:NCBI gene;Acc:428321]	KANK3	28	11086	12112	12373	10924	14276	8868	12330	12111	10999	10944	11473	10061	13325	11676	10742	11582	12114	13532	11715	13523	12089	12552	15212	14938	12055	13585	10706	11731	14380	11915	12064	14068	13336	11394	14206	12593	12719	13130	11433	11806	11160	10678	10742	12543	11588
ENSGALG00000000625	MAPT	microtubule associated protein tau [Source:NCBI gene;Acc:426737]		27	1523	1501	1874	1596	1859	892	1458	1593	1059	1043	1485	1021	1194	1801	1404	1766	1860	1432	1319	1703	1303	1249	1746	2072	1704	1563	1468	1207	1812	1419	1564	1270	1868	1562	1821	2052	1227	1480	1147	1622	1383	1617	1569	1633	1166
ENSGALG00000000627	DNAJC11	DnaJ heat shock protein family (Hsp40) member C11 [Source:NCBI gene;Acc:428173]	DNAJC11	21	1729	1847	2041	1860	2138	1422	1582	1751	1612	1717	1618	1407	1652	2069	1652	2018	2004	1953	1668	1728	1423	1682	1897	2306	1626	1572	1361	1601	1952	1675	1517	1827	1643	1496	1599	1598	1598	1531	1630	1841	1702	1761	1829	1878	1858
ENSGALG00000000629		NADH:ubiquinone oxidoreductase subunit A7 [Source:NCBI gene;Acc:420065]		28	1797	1970	1682	1500	1729	1439	1374	1466	1518	2024	1717	1607	1722	1610	1291	1664	1542	1547	1463	1524	1319	1520	2359	1832	1622	1349	1227	1686	1862	1533	1650	1467	1530	1387	1779	2107	1611	1370	1535	1914	1815	1452	1475	1519	1880
ENSGALG00000000632	CHTF8	chromosome transmission fidelity factor 8 [Source:NCBI gene;Acc:769609]		11	463	540	416	313	406	296	342	344	388	515	417	396	490	402	355	438	410	473	503	422	81	135	179	146	119	161	98	131	130	118	126	64	206	147	190	123	110	89	143	493	498	359	308	357	387
ENSGALG00000000636	MDM4	MDM4, p53 regulator [Source:NCBI gene;Acc:419823]	MDM4	26	1377	1441	2183	2144	1952	985	1678	1978	1598	914	1249	1144	1223	1980	1986	2068	2390	2155	1296	1495	1675	1665	1504	3184	1979	2062	1906	2162	2467	2205	1936	2143	2201	2009	1832	1126	2047	2270	1771	1466	1328	1884	2108	1715	1287
ENSGALG00000000637	ZBTB48	zinc finger and BTB domain containing 48 [Source:NCBI gene;Acc:419370]		21	989	967	1043	928	1093	829	805	906	1024	930	894	742	934	980	946	1025	1148	979	910	1071	706	1041	1123	1354	905	1019	859	1056	1164	887	1026	872	1033	870	1144	1038	890	1005	809	1053	891	900	913	960	1083
ENSGALG00000000638	UTP4	UTP4, small subunit processome component [Source:NCBI gene;Acc:769632]	UTP4	11	1019	816	1006	805	984	717	698	685	821	949	762	598	807	945	818	1096	879	938	860	894	616	667	671	845	613	642	528	598	894	602	579	579	734	605	572	593	609	660	545	1085	752	868	792	865	937
ENSGALG00000000643	ANKS3	ankyrin repeat and sterile alpha motif domain containing 3 [Source:NCBI gene;Acc:769431]	ANKS3	14	499	555	696	597	697	383	570	625	582	455	476	416	473	591	543	635	727	659	498	504	434	540	611	799	552	593	490	662	827	549	563	615	621	654	609	521	681	607	587	531	511	601	587	612	500
ENSGALG00000000645				21	83	58	77	61	70	48	32	52	35	69	58	68	39	22	53	45	47	52	51	41	42	96	98	131	54	52	31	61	90	46	72	47	79	41	58	59	102	47	47	88	53	66	60	62	63
ENSGALG00000000650	NIP7	NIP7, nucleolar pre-rRNA processing protein [Source:NCBI gene;Acc:415863]		11	1386	1516	1099	1049	1105	1191	1088	884	1130	1919	1164	1008	1335	1179	1053	1271	1019	1100	1235	1309	811	780	1053	1034	763	841	673	735	896	780	745	771	785	632	914	987	646	762	743	1476	1397	948	1031	971	1556
ENSGALG00000000652	ACOT7	acyl-CoA thioesterase 7 [Source:NCBI gene;Acc:419371]	ACOT7	21	2651	2902	2252	2572	2501	1833	2767	2400	2433	2523	2622	2232	2278	2907	1895	3383	2295	2816	2154	2537	2330	2587	2827	2789	2084	1941	1644	2086	3341	2590	2130	2458	2456	2013	2410	2606	2174	2064	2726	2823	2674	1944	2529	2197	2395
ENSGALG00000000657	TERF2	telomeric repeat binding factor 2 [Source:NCBI gene;Acc:395598]		11	2296	2396	2711	2357	2683	2110	2233	2041	2169	2438	2312	2096	2459	2539	2466	2525	2420	2387	2042	2545	1841	2145	2236	2588	1985	2109	1838	2072	2567	1912	1991	2377	2318	1975	2019	2198	1943	2043	1853	2445	2208	2340	2318	2357	2757
ENSGALG00000000660	CYB5B	cytochrome b5 type B [Source:NCBI gene;Acc:415865]		11	3060	3619	2944	2773	3268	2662	2561	2746	2797	3565	3087	2968	3459	3238	2699	3078	2910	2894	2455	3151	2306	2600	3451	3313	2870	2983	2495	2741	3675	2686	2757	3099	2806	2476	2648	3104	2487	2516	2628	3259	3334	2541	2727	2871	3478
ENSGALG00000000667	EDN2	endothelin 2 [Source:NCBI gene;Acc:419559]		23	504	927	1027	1117	787	576	745	719	737	881	750	692	561	1062	887	962	971	1100	654	859	785	877	983	1059	946	892	717	648	1214	1012	457	975	933	819	1134	925	844	993	846	537	854	886	1098	691	753
ENSGALG00000000668	RBBP5	RB binding protein 5, histone lysine methyltransferase complex subunit [Source:NCBI gene;Acc:419826]		26	2945	3170	3340	3101	3653	1986	2802	2895	2841	2563	2904	2486	2576	3321	2989	3421	3374	3137	2538	3220	2576	2797	3383	4299	2920	3126	2740	3043	3838	3133	2568	3085	3206	2607	3190	3235	2993	3004	2960	3136	2921	2882	3049	3209	2595
ENSGALG00000000669	ETV3	ETS variant 3 [Source:NCBI gene;Acc:426718]	ETV3	25	1989	1992	2348	2274	2421	1265	1757	2192	1809	1359	1742	1407	1862	2421	1974	2486	2354	2412	1725	1818	2589	2775	3470	4306	3281	2854	2737	2790	3900	2755	3334	2466	3042	2538	3068	2672	3198	3405	3113	2118	1835	2026	2236	2127	1653
ENSGALG00000000672	SCMH1	sex comb on midleg homolog 1 (Drosophila) [Source:NCBI gene;Acc:768916]	SCMH1	23	835	902	1041	925	971	680	840	888	996	708	776	658	775	1060	817	905	1021	821	805	899	867	1038	1180	1304	941	915	872	1073	1149	903	869	1127	1182	847	1148	917	1040	944	985	889	831	898	910	853	889
ENSGALG00000000674	MYO1D	myosin ID [Source:NCBI gene;Acc:419963]	MYO1D	27	3947	4496	5561	4494	4737	3386	3828	4126	4332	4812	3525	3346	3810	5051	4382	5083	4716	4542	3222	4141	4260	5997	5319	6698	5068	5150	4372	4645	6053	4394	4406	5034	5815	4963	5594	4707	4923	4900	4632	4203	4143	4799	4419	4162	4424
ENSGALG00000000678	CITED4	Cbp/p300 interacting transactivator with Glu/Asp rich carboxy-terminal domain 4 [Source:NCBI gene;Acc:395465]		23	3613	3399	3710	3353	2956	2701	2913	2719	3291	4312	3536	2836	2413	3192	3087	3738	3104	3322	2834	2997	2792	4443	4486	5266	4494	3068	3526	3872	4658	4285	3782	3395	3289	2703	3460	4060	5500	3244	3928	3848	3132	3202	3297	2597	3529
ENSGALG00000000681	PAK1	p21 (RAC1) activated kinase 1 [Source:NCBI gene;Acc:419083]		1	893	1028	1349	1015	1085	817	803	1006	968	1411	686	719	856	1446	1123	1259	1306	1118	729	911	791	1147	1020	1161	1016	862	762	1016	1192	886	844	886	883	832	850	741	826	817	1025	951	947	1164	998	953	1068
ENSGALG00000000684	KLHDC8A	kelch domain containing 8A [Source:NCBI gene;Acc:419829]	KLHDC8A	26	339	365	512	394	497	310	447	313	413	485	428	290	345	387	372	532	427	449	449	508	415	560	457	625	501	724	395	476	592	621	469	629	570	546	623	568	619	533	460	361	336	442	387	437	405
ENSGALG00000000685	MAP3K14	mitogen-activated protein kinase kinase kinase 14 [Source:NCBI gene;Acc:419964]		27	1898	1737	2379	2010	2409	1643	1775	1840	2010	2008	1873	1525	1721	2027	1916	2253	2628	2260	1939	2411	1784	2358	2292	3155	2096	2288	2177	2226	2640	2145	1989	2404	2458	2178	2269	2228	2136	2209	2148	2021	1600	2053	1976	2116	2147
ENSGALG00000000692	CDK18	cyclin dependent kinase 18 [Source:NCBI gene;Acc:771736]	CDK18	26	277	417	624	322	445	266	294	354	321	388	336	302	251	349	360	525	437	432	267	342	526	770	523	1253	499	687	503	826	721	625	609	677	726	592	515	513	634	557	723	295	384	539	317	391	348
ENSGALG00000000693	NOB1	NIN1/PSMD8 binding protein 1 homolog [Source:NCBI gene;Acc:415867]	NOB1	11	1610	1586	1492	1304	1553	1509	1272	1260	1348	2530	1645	1287	1757	1371	1277	1588	1397	1279	1495	1653	1084	1484	1729	1909	1420	1317	1148	1325	1675	1437	1288	1264	1424	1165	1523	1678	1290	1258	1171	1715	1461	1288	1282	1364	1972
ENSGALG00000000695	MFSD4A	major facilitator superfamily domain containing 4A [Source:NCBI gene;Acc:419831]	MFSD4A	26	1578	1855	2070	1672	1869	1506	1681	1820	1565	1470	1423	1689	1773	1693	1638	2080	1953	1752	1497	1516	2955	3084	3359	4177	2878	3183	2169	2917	3581	2498	2861	3308	3186	3077	2950	3338	2807	3016	3412	1680	1709	1786	1644	1642	1968
ENSGALG00000000699	WWP2	WW domain containing E3 ubiquitin protein ligase 2 [Source:NCBI gene;Acc:415868]		11	1633	1685	1881	1612	1764	1325	1446	1575	1503	1474	1489	1327	1532	1729	1501	1774	1867	1666	1572	1730	1575	1677	1919	2370	1668	1756	1494	1695	2244	1675	1658	1796	1997	1464	1862	1670	1696	1706	1760	1739	1553	1623	1585	1550	1731
ENSGALG00000000703	SLC45A3	solute carrier family 45 member 3 [Source:NCBI gene;Acc:771751]	SLC45A3	26	394	400	509	467	677	176	395	327	559	436	295	234	349	423	392	543	603	457	256	356	895	818	1200	1597	769	741	979	1268	1132	1279	951	925	806	597	984	693	1101	977	1028	420	369	439	459	595	230
ENSGALG00000000707	PSMD7	proteasome 26S subunit, non-ATPase 7 [Source:NCBI gene;Acc:415869]	PSMD7	11	3346	4004	3204	3178	3849	2874	2642	2909	2865	4056	3433	3235	3729	3382	3164	3558	2929	2880	3324	3632	2767	2637	3695	3926	2682	2860	2560	2950	3659	2650	2694	2856	2807	2632	2752	3479	2609	2657	2512	3563	3689	2765	3125	3382	3755
ENSGALG00000000708	NUCKS1	nuclear casein kinase and cyclin dependent kinase substrate 1 [Source:NCBI gene;Acc:404775]		26	7561	7653	8613	7907	9607	5373	7261	15254	8022	7235	5923	13340	8035	8890	8434	8737	8668	8203	13682	7254	4873	4922	4886	7604	6004	5454	4815	5683	5926	5294	5628	5753	5470	11239	5310	4401	4499	4428	5097	8052	7051	7433	7775	8441	7021
ENSGALG00000000712	RAB29	RAB29, member RAS oncogene family [Source:HGNC Symbol;Acc:HGNC:9789]	RAB29	26	2409	2088	2582	2525	2517	1411	2128	2458	2628	1909	2251	2111	1921	2366	2403	2702	2964	2498	2082	2492	2484	2210	3428	4234	3019	2821	2311	2861	3570	2923	2705	2387	2649	2247	2682	2825	3028	2946	2905	2565	1924	2228	2483	2211	1844
ENSGALG00000000713	ZFHX3	zinc finger homeobox 3 [Source:NCBI gene;Acc:395682]		11	4184	5131	6797	5395	7048	3815	5444	5185	5489	4633	5246	3335	5360	6745	6524	6342	6785	5641	3877	4583	4727	5120	5177	8061	6458	5564	4500	5411	7127	5358	5899	6161	5963	5291	5166	4282	5302	5735	5494	4456	4728	5866	5305	6192	4985
ENSGALG00000000719	RPL22	ribosomal protein L22 [Source:NCBI gene;Acc:373937]		21	14585	18394	15325	12425	14942	14223	10873	12388	12002	22004	14115	13722	15366	13277	11206	13721	12706	12269	12646	13554	10775	13561	15820	14257	11253	12500	10557	11604	13306	11373	12407	12934	11944	10308	13087	16410	10575	11692	10024	15532	16948	13226	12218	13128	18585
ENSGALG00000000720		guanylate binding protein 1 [Source:NCBI gene;Acc:419563]		23	2529	2174	2417	2832	2537	2154	2118	2483	2135	1890	2816	1880	2247	2597	2415	2216	1947	2257	2339	2603	3192	3074	3799	4644	3510	3401	2939	3362	3971	3156	3231	2410	3372	2564	3988	3969	3566	3968	3384	2693	2003	2086	2785	2229	2815
ENSGALG00000000721	SLC41A1	solute carrier family 41 member 1 [Source:HGNC Symbol;Acc:HGNC:19429]	SLC41A1	26	785	754	1061	970	1006	604	929	828	901	704	590	591	776	984	835	1114	1072	887	679	739	843	1212	820	1416	1093	1119	943	1137	1067	945	1042	1144	1073	825	974	867	1069	1106	1003	836	695	916	954	884	789
ENSGALG00000000723	STX12	syntaxin 12 [Source:NCBI gene;Acc:769300]	STX12	23	2582	3321	2373	2266	3015	2033	2293	2314	2435	2532	2536	2373	2791	2790	2828	2746	2602	2609	2679	2952	2027	2023	2628	3267	2011	2147	1769	1930	2399	2286	1978	2369	2333	2133	2242	2441	2067	2165	2072	2750	3060	2048	2228	2649	2657
ENSGALG00000000724	PM20D1	peptidase M20 domain containing 1 [Source:NCBI gene;Acc:419838]		26	2760	3382	3805	3079	3692	2351	2692	3097	2872	2877	2534	2766	2840	3076	2843	3872	3868	2971	2239	2568	3575	3962	3474	5914	3954	3451	3356	3538	4097	3373	3955	4283	3765	3727	3737	4247	3644	3406	3544	2939	3116	3284	3028	3244	3072
ENSGALG00000000726	ELAVL1	ELAV like RNA binding protein 1 [Source:NCBI gene;Acc:395637]		28	5165	6343	5615	4780	6101	3681	4908	5008	4904	4865	4548	4891	5038	5749	5171	6405	5670	4936	4203	5435	4004	3896	5343	7136	4861	4125	3907	4348	5505	4171	3990	4554	4903	4166	4606	4742	4338	4016	4512	5500	5844	4846	4700	5360	4810
ENSGALG00000000729	PPP1R8	protein phosphatase 1 regulatory subunit 8 [Source:NCBI gene;Acc:419564]		23	1385	1816	1389	1117	1906	938	1519	1364	1552	1431	1195	1291	1432	1349	1480	1839	1603	1522	1447	1619	1177	1327	1418	1905	1466	1285	1158	1188	1377	1322	1169	1217	1554	1186	1417	1629	1275	989	1467	1475	1673	1199	1098	1675	1226
ENSGALG00000000731	THEMIS2	thymocyte selection associated family member 2 [Source:NCBI gene;Acc:419565]	THEMIS2	23	91	154	125	132	66	95	83	63	127	75	176	115	154	65	152	83	77	87	75	89	22	16	11	27	26	64	36	29	10	36	16	30	53	21	28	23	16	23	18	97	142	108	130	58	124
ENSGALG00000000734	RPA2	replication protein A2 [Source:NCBI gene;Acc:419566]		23	1753	2018	1683	1496	1904	1249	1420	1313	1457	1942	1782	1743	1793	1574	1600	1723	1768	1664	1595	1601	978	1196	1325	1430	976	1048	982	1020	1300	1064	1041	935	973	1006	1264	1528	994	874	1027	1867	1859	1452	1471	1673	1632
ENSGALG00000000736	MATK	megakaryocyte-associated tyrosine kinase [Source:NCBI gene;Acc:769076]	MATK	28	291	338	599	433	381	438	381	474	252	641	404	398	594	339	216	493	348	240	217	385	278	534	554	380	353	537	342	386	393	435	656	535	325	304	388	444	496	591	384	310	311	517	426	335	572
ENSGALG00000000737	SMPDL3B	sphingomyelin phosphodiesterase acid like 3B [Source:NCBI gene;Acc:769013]		23	664	684	606	525	670	384	572	356	616	789	467	483	486	598	581	580	658	633	449	485	484	630	746	995	520	648	563	518	780	640	564	598	640	629	554	749	580	590	679	707	630	523	516	589	502
ENSGALG00000000740	APBA3	amyloid beta (A4) precursor protein-binding, family A, member 3 [Source:NCBI gene;Acc:420069]	APBA3	28	1003	1042	1334	1210	1192	817	993	1126	1057	1025	1209	901	1117	1313	1182	1089	1343	1092	1100	1186	847	927	1170	1327	1066	1089	1014	996	1341	1002	1091	1004	1266	984	1167	1083	1119	1108	944	1068	960	1151	1190	1047	1068
ENSGALG00000000745	SLC26A9	solute carrier family 26 member 9 [Source:NCBI gene;Acc:428262]	SLC26A9	26	181	101	130	151	162	86	123	91	132	69	108	73	71	188	82	201	142	199	145	119	62	55	123	368	285	179	64	118	410	325	58	86	63	87	65	108	162	93	458	193	93	112	148	142	112
ENSGALG00000000747	CHD5	chromodomain helicase DNA binding protein 5 [Source:NCBI gene;Acc:100857108]	CHD5	21	1138	1278	1702	1516	1479	1082	1237	1370	1208	1058	1187	1000	1008	1434	1316	1625	1959	1643	1372	1366	1331	1881	1474	2622	1744	1693	1471	1625	2154	1768	1737	1846	2021	1819	1679	1341	1663	1783	1488	1212	1178	1469	1491	1299	1414
ENSGALG00000000748	TJP3	tight junction protein 3 [Source:NCBI gene;Acc:420070]	TJP3	28	2739	3397	5101	3350	3672	3595	2674	2462	3037	5042	2352	2455	2812	2772	3016	3607	3311	3501	2493	3127	3638	5065	3165	4952	2935	3604	2927	3507	4705	3163	3274	4407	4400	3671	3781	3607	3690	2976	3610	2917	3130	4402	3294	3226	4698
ENSGALG00000000751	ARNT	aryl hydrocarbon receptor nuclear translocator [Source:NCBI gene;Acc:374026]		25	6206	7365	7498	6338	7153	5055	5963	5872	6512	5997	7289	6123	6455	6611	6241	6809	7397	6731	5955	7394	5857	5978	8016	7838	6421	6058	5332	5944	7485	5579	6057	6307	6621	5797	6925	6359	5637	6044	5926	6609	6786	6471	6232	6284	6605
ENSGALG00000000755	ACER3	alkaline ceramidase 3 [Source:NCBI gene;Acc:419087]	ACER3	1	1199	1287	1284	1341	1473	761	1226	1430	1377	851	909	810	1303	1389	1579	1422	1488	1204	953	877	853	950	802	1297	1153	1013	781	777	1075	845	902	1186	1083	898	1027	554	788	868	894	1277	1186	1108	1319	1294	994
ENSGALG00000000761	TSKU	tsukushi, small leucine rich proteoglycan [Source:NCBI gene;Acc:419088]		1	1217	1598	1581	1418	1845	965	1465	1259	1747	1067	1576	1079	1129	1828	1613	1926	1482	1638	1355	1589	1120	1124	1593	1709	1846	1622	1082	1139	1703	1623	998	1693	1555	1303	1317	1028	1379	1274	1867	1296	1472	1364	1394	1621	1261
ENSGALG00000000764	SSR2	signal sequence receptor subunit 2 [Source:NCBI gene;Acc:425656]		25	6527	7847	6446	5193	6220	6392	4841	4958	6179	8491	6518	6528	7064	6016	5870	5948	5441	5300	6009	6438	4480	5343	5904	6219	5001	4744	4409	4631	5453	4895	4754	4760	6138	4645	5538	6670	4787	4855	4898	6951	7230	5563	5106	5465	8352
ENSGALG00000000769	RAB7B	RAB7B, member RAS oncogene family [Source:NCBI gene;Acc:771782]	RAB7B	26	759	1010	838	638	600	710	711	507	637	838	560	505	582	689	627	827	635	641	595	858	611	996	670	940	603	970	548	617	937	659	606	1149	983	656	680	680	831	558	602	808	931	723	627	527	928
ENSGALG00000000775	CTSS	cathepsin S [Source:NCBI gene;Acc:425657]		25	2817	3494	3652	2294	2596	2694	2048	2062	3691	2313	2670	2157	2655	2381	2920	3543	2851	3099	2133	3160	4520	5716	5777	4840	3798	4223	3528	4182	5919	3712	3785	5446	4176	4221	4597	4412	3712	3176	5664	3000	3219	3152	2256	2281	3520
ENSGALG00000000776	BRPF3	bromodomain and PHD finger containing, 3 [Source:NCBI gene;Acc:421182]	BRPF3	26	2645	3015	3166	2830	2837	2195	2128	2583	2243	2555	2283	2450	2849	3012	2821	2889	2948	2848	2593	2850	1844	2240	2304	3336	2279	1983	2010	1996	2483	2004	2468	2306	2645	1954	2278	2258	2026	2302	1901	2817	2778	2732	2783	2493	2868
ENSGALG00000000777	EYA3	EYA transcriptional coactivator and phosphatase 3 [Source:NCBI gene;Acc:395717]		23	2232	2400	2363	2010	2647	1606	2115	2138	2253	2216	1999	1858	2207	2489	2363	2375	2440	2472	1993	2358	1665	2128	2145	3210	2122	2028	1816	2128	2451	1947	2081	2257	2231	1834	1909	2134	2042	2198	1936	2377	2211	2039	1976	2326	2099
ENSGALG00000000783	PTAFR	platelet activating factor receptor [Source:NCBI gene;Acc:428209]	PTAFR	23	253	325	204	222	190	169	229	168	331	215	335	273	283	251	304	260	258	334	249	240	149	174	153	218	123	203	111	104	134	159	198	210	174	151	131	147	139	129	170	269	299	176	218	167	221
ENSGALG00000000784	PIP5K1C	phosphatidylinositol-4-phosphate 5-kinase, type I, gamma [Source:NCBI gene;Acc:420072]		28	2122	1959	2279	1962	2507	1726	1779	2077	2238	2293	2066	1771	2047	2224	2080	2096	2381	2057	1931	2227	2523	2413	2950	3803	2566	2282	2175	2262	3385	2702	2996	2460	2495	2069	2634	2828	2795	2377	2368	2260	1805	1967	1929	2203	2255
ENSGALG00000000785	HYAL1	hyaluronoglucosaminidase 1 [Source:NCBI gene;Acc:426739]	HYAL1	12	1545	1699	2109	1818	1892	1678	1288	1869	1866	1835	1637	1805	1876	1566	1464	1806	2362	1922	1599	2199	1886	1975	2257	2482	2416	1997	1751	1978	2573	2247	2316	2124	2143	2524	2845	2593	2363	2366	2228	1645	1565	1820	1788	1662	2193
ENSGALG00000000787	DHX38	DEAH-box helicase 38 [Source:NCBI gene;Acc:415875]		11	4010	4205	4651	4287	4705	3264	3565	3896	3881	3678	3756	3459	3985	4302	4025	4424	4624	4163	3769	4081	3413	3971	4288	5304	3684	3928	3225	3723	4757	3545	3697	3597	4393	3669	4097	3940	3840	3869	3605	4270	3874	4014	4215	4134	4265
ENSGALG00000000790	DNAJC8	DnaJ heat shock protein family (Hsp40) member C8 [Source:NCBI gene;Acc:419569]	DNAJC8	23	3647	4487	3765	3211	3709	2789	3005	3257	3217	4061	3506	3146	3942	3552	3342	3583	3299	3361	3163	3673	2914	2748	3364	4138	3090	2893	2640	2767	3390	2773	2825	3149	3063	2692	2930	3553	2738	2660	2730	3884	4134	3249	3157	3259	3644
ENSGALG00000000791		family with sequence similarity 72 member A [Source:NCBI gene;Acc:419841]		26	1096	1100	1143	977	1296	749	976	1005	985	988	1011	914	1018	1199	1022	1182	1130	993	1167	1213	324	232	527	514	416	418	386	334	482	426	250	395	442	416	369	410	390	284	394	1167	1014	986	961	1139	979
ENSGALG00000000793	VPS72	vacuolar protein sorting-associated protein 72 homolog [Source:NCBI gene;Acc:425660]	VPS72	25	1854	1668	1590	1331	1716	1492	1529	1224	1564	2089	1767	1660	1897	1778	1335	1369	1382	1440	1569	1653	1032	1238	1439	1543	1129	1309	981	1079	1327	1067	1175	1099	1404	1145	1224	1519	1172	1174	1191	1974	1537	1372	1309	1508	1950
ENSGALG00000000795	MFSD12	major facilitator superfamily domain containing 12 [Source:NCBI gene;Acc:420074]	MFSD12	28	302	363	375	434	410	213	308	279	355	294	280	280	337	411	362	428	397	387	325	343	356	391	418	513	355	374	380	311	495	312	391	381	426	352	335	500	463	308	293	322	334	324	427	360	278
ENSGALG00000000802	DHODH	dihydroorotate dehydrogenase (quinone) [Source:NCBI gene;Acc:415876]		11	1622	1559	1618	1212	1498	1271	1234	1291	1441	1722	1734	1468	1659	1518	1293	1746	1467	1568	1699	1690	856	1141	1399	1372	1048	1055	808	919	1420	1085	1019	1205	1181	892	1132	1134	1069	1026	889	1727	1436	1396	1192	1316	1661
ENSGALG00000000806	LINGO3	leucine rich repeat and Ig domain containing 3 [Source:NCBI gene;Acc:420075]	LINGO3	28	213	280	288	256	393	190	172	175	197	250	139	195	264	183	180	295	345	203	92	207	364	352	271	429	269	136	131	207	174	219	344	318	423	253	273	197	244	236	244	227	258	249	252	345	248
ENSGALG00000000811	IST1	IST1, ESCRT-III associated factor [Source:NCBI gene;Acc:415877]	IST1	11	5262	6091	6359	5296	5648	4041	4544	5140	5213	4658	5263	4307	4817	5950	5159	6399	6439	5629	4628	5789	4867	5374	5992	7875	5401	5637	5015	5608	7020	5794	5498	5819	6201	5542	5849	6215	5919	5856	5536	5604	5612	5488	5208	4962	5280
ENSGALG00000000812	OAZ1	ornithine decarboxylase antizyme 1 [Source:NCBI gene;Acc:395746]		28	25659	28287	24096	19945	23504	20977	18157	20237	22030	30481	22076	24327	24203	22187	18872	23630	23347	22350	19954	25155	26098	28539	30749	36936	24758	25344	21765	24362	31880	25437	28716	30629	29473	25202	27897	31735	24612	22569	24559	27326	26063	20795	19612	20650	27410
ENSGALG00000000814	HNRNPR	heterogeneous nuclear ribonucleoprotein R [Source:NCBI gene;Acc:419570]		23	8938	10009	8583	8403	9667	6480	7951	8239	8377	8713	8810	8173	9839	9398	9105	9454	9245	8116	8442	8797	6720	6776	8127	10198	7207	6761	6203	7083	8681	7188	7080	7647	7400	6171	7475	7421	6472	6242	6712	9519	9222	7407	8263	8493	8467
ENSGALG00000000816		SLIT-ROBO Rho GTPase activating protein 2 [Source:NCBI gene;Acc:419843]		26	1067	885	1435	1419	1400	690	1122	1346	1234	944	1220	776	864	1630	1504	1417	2322	1418	925	1257	1174	1116	1347	2808	1601	1474	1182	1436	1633	1293	1378	1414	1465	1410	1184	865	1410	1380	1393	1136	815	1238	1395	1230	902
ENSGALG00000000817	ZNF821	zinc finger protein 821 [Source:NCBI gene;Acc:415878]	ZNF821	11	2022	2165	2728	2101	2428	1842	1820	2097	1894	2030	2313	1770	1627	2393	2126	2702	2918	2307	1757	2583	1630	1604	2091	2757	2028	2611	2060	2330	3062	2371	1735	2181	2446	2248	2345	2272	2343	2659	1884	2153	1995	2354	2066	2133	2407
ENSGALG00000000818		leucine rich repeat containing 32 [Source:NCBI gene;Acc:428121]		1	1971	3740	3425	3456	4037	1930	2486	3432	3560	2046	2106	2221	3231	3656	3511	3245	4353	3940	1660	2408	3269	2494	3242	4210	3597	3439	3056	2389	3002	3104	2677	4341	3743	3375	3483	2037	2823	2882	2862	2099	3446	2956	3398	3547	2522
ENSGALG00000000820		5-hydroxytryptamine (serotonin) receptor 1D, G protein-coupled [Source:NCBI gene;Acc:769107]		23	279	209	238	245	318	192	222	142	294	174	259	265	236	256	257	205	326	265	180	199	175	298	362	226	185	429	298	189	219	389	327	173	400	400	284	421	175	98	352	297	193	205	241	279	251
ENSGALG00000000824		myosin light chain kinase, smooth muscle-like [Source:NCBI gene;Acc:428278]		27	201	155	214	292	268	295	213	210	140	176	239	179	358	145	242	238	342	136	303	332	213	228	213	244	391	180	134	317	360	359	388	306	201	133	197	508	370	248	308	214	143	185	287	235	385
ENSGALG00000000830				1	116	173	269	205	245	109	146	233	136	120	102	120	143	265	228	219	272	218	129	130	168	176	137	254	213	178	120	119	230	180	148	178	199	189	218	125	152	197	187	124	159	232	202	215	142
ENSGALG00000000835	PLEKHJ1	pleckstrin homology domain containing J1 [Source:NCBI gene;Acc:428324]		28	2324	2425	2712	2164	2728	1878	1914	2187	2332	2475	2307	2221	2234	2413	2184	2524	2407	2226	2220	2305	2069	2128	2607	2825	2171	2272	1994	2098	2866	1999	2242	2302	2248	2062	2293	2660	2161	2091	2080	2475	2234	2340	2128	2397	2454
ENSGALG00000000836	RFX5	regulatory factor X5 [Source:HGNC Symbol;Acc:HGNC:9986]	RFX5	25	1122	855	984	906	1029	869	737	914	764	1356	970	885	825	900	730	991	953	807	908	1016	882	728	1001	1204	834	787	786	738	1153	791	926	824	890	779	861	884	732	740	907	1195	788	849	891	904	1136
ENSGALG00000000838	THAP12	THAP domain containing 12 [Source:NCBI gene;Acc:428122]	THAP12	1	711	704	695	550	722	363	571	585	519	440	471	438	546	716	580	773	718	600	471	576	449	512	618	711	520	571	617	526	722	432	535	598	580	568	544	553	450	571	532	757	649	600	541	634	474
ENSGALG00000000839	WNT11	Wnt family member 11 [Source:NCBI gene;Acc:395562]		1	126	278	176	60	154	125	163	146	64	263	202	105	286	96	124	164	49	77	205	190	13	8	6	16	3	1	13	2	1	3	8	1	8	2	4	2	25	3	4	134	256	152	59	135	163
ENSGALG00000000843	DOT1L	DOT1 like histone lysine methyltransferase [Source:NCBI gene;Acc:420078]	DOT1L	28	2008	1658	2375	2558	2212	1053	2059	2664	1972	1647	1409	1243	1421	2577	2198	2369	3094	2318	1650	1759	2373	3065	2843	5752	3313	3171	2330	3053	4421	2831	3518	2181	3254	2783	2580	2311	2900	3171	2596	2138	1528	2050	2515	1943	1376
ENSGALG00000000845	UVRAG	UV radiation resistance associated [Source:NCBI gene;Acc:419091]		1	598	722	986	742	811	517	868	783	944	676	529	504	621	880	1017	935	967	996	558	538	728	1021	924	1363	1006	880	892	1131	980	934	1096	708	851	638	832	874	843	1060	923	637	665	851	730	713	676
ENSGALG00000000847	GARNL3	GTPase activating Rap/RanGAP domain like 3 [Source:NCBI gene;Acc:417087]		17	1848	2216	2224	1926	2391	1389	1755	2073	1983	1625	1696	1587	1754	2277	2162	2337	2334	2261	1651	1837	1651	1720	2033	2844	2234	2064	1926	2150	2440	2061	1818	2079	1928	1949	2070	2048	1834	2041	1878	1968	2042	1919	1894	2101	1815
ENSGALG00000000848	AP1G1	adaptor related protein complex 1 gamma 1 subunit [Source:NCBI gene;Acc:415880]		11	2568	3313	3866	3482	3796	1897	2895	3220	3117	2371	2455	2154	2532	3603	3344	3834	4018	3498	2496	3036	2498	2661	2930	4638	3107	3075	2633	3184	3644	3041	2686	3351	3348	2958	3122	2641	3022	3077	2948	2735	3053	3336	3424	3335	2479
ENSGALG00000000853	SLC2A8	solute carrier family 2 member 8 [Source:NCBI gene;Acc:378802]		17	2837	3480	3364	3622	3752	2514	2493	2710	2787	2688	2604	2606	3038	3050	3004	3349	3401	3240	2810	3063	3048	3294	3553	4499	3288	3497	3042	3611	4069	3319	3815	3940	4034	3529	3743	3692	3365	3310	3096	3021	3206	2903	3562	3296	3285
ENSGALG00000000855	ZMPSTE24	zinc metallopeptidase STE24 [Source:NCBI gene;Acc:419572]	ZMPSTE24	23	2093	2415	2360	2136	2373	1632	1743	1989	2068	2186	1749	1913	2033	2247	1894	2413	2178	1931	1752	2075	1665	1753	2186	2767	1747	1747	1561	1644	2102	1679	1723	1852	1911	1777	1830	1832	1691	1554	1575	2229	2225	2037	2100	2085	2133
ENSGALG00000000856	EIF2D	eukaryotic translation initiation factor 2D [Source:NCBI gene;Acc:419845]		26	1539	1531	1538	1394	1677	1084	1184	1209	1276	1282	1381	1162	1352	1600	1310	1608	1523	1368	1327	1460	1050	1262	1379	1882	1353	1205	1118	1589	1509	1200	1160	1220	1357	1008	1401	1568	1316	1292	1274	1639	1411	1327	1371	1473	1416
ENSGALG00000000857	NMT1	N-myristoyltransferase 1 [Source:NCBI gene;Acc:419966]	NMT1	27	3266	3521	3504	2838	3504	2724	2757	2803	2755	3676	2667	2644	3487	3362	2866	3334	3049	2752	2786	3280	2205	2870	2879	3362	2705	2493	2207	2349	2805	2240	2499	2434	2553	2162	2519	2653	2312	2052	2061	3478	3244	3024	2791	3079	3559
ENSGALG00000000862	RLF	rearranged L-myc fusion [Source:NCBI gene;Acc:419573]	RLF	23	890	1166	1323	1049	1276	759	784	1157	1134	947	885	754	1027	1074	1254	1238	1186	1029	745	1003	1280	1174	1156	1850	1205	1147	1169	1123	1447	1122	1250	1231	1151	1130	1098	1161	1198	1210	1102	948	1074	1142	1031	1121	992
ENSGALG00000000863	DYRK3	dual specificity tyrosine phosphorylation regulated kinase 3 [Source:NCBI gene;Acc:419846]	DYRK3	26	1492	2206	1763	1632	2089	785	1569	2054	1412	746	1166	1059	1518	2174	1548	1710	1915	1619	1219	1281	1329	1315	1400	2539	1672	1421	1322	1453	1537	1431	1580	1202	1445	1406	1447	1302	1491	1273	1198	1589	2033	1521	1605	1835	1026
ENSGALG00000000864	FBXW2	F-box and WD repeat domain containing 2 [Source:NCBI gene;Acc:417088]		17	1925	2529	2321	1927	2277	1566	1779	1770	1873	1920	1680	1625	2001	2014	1896	2354	2255	2175	1859	2121	1797	1913	2087	2486	1991	2028	1663	1968	2300	1822	1708	2122	2090	1845	2084	2269	1972	1825	1827	2050	2330	2003	1895	2001	2046
ENSGALG00000000866	SELENBP1	selenium binding protein 1 [Source:NCBI gene;Acc:425664]		25	11635	11159	10650	9744	12735	8846	8047	10483	11439	10258	10922	10607	11539	11559	9190	10248	10424	11181	9412	9232	12950	16241	16678	23282	13588	15654	11070	14498	17499	12775	12835	14611	15336	10151	13130	16791	13071	12185	15072	12391	10282	9191	9581	11189	11559
ENSGALG00000000868	RNF121	ring finger protein 175 [Source:NCBI gene;Acc:419092]	RNF121	1	1311	1440	1445	1202	1325	1062	1010	1118	1167	1376	1319	1127	1329	1336	1143	1330	1294	1279	1117	1476	1038	1197	1483	1546	1141	1114	1022	1279	1624	1342	1112	1298	1355	1124	1257	1544	1198	1277	1141	1396	1327	1247	1182	1164	1388
ENSGALG00000000870	DCAKD	dephospho-CoA kinase domain containing [Source:NCBI gene;Acc:419967]	DCAKD	27	236	228	167	195	163	196	133	167	176	187	155	118	169	131	150	181	232	170	156	165	196	202	239	257	230	193	146	223	284	183	268	274	175	121	177	205	201	164	241	251	210	144	192	143	256
ENSGALG00000000875	PHLPP2	PH domain and leucine rich repeat protein phosphatase 2 [Source:NCBI gene;Acc:415881]	PHLPP2	11	874	892	1221	1087	1050	670	834	1014	952	841	795	634	777	1136	897	1020	1219	1043	765	954	755	857	724	1341	961	859	743	834	1064	841	776	1034	978	893	830	629	862	852	862	931	822	1054	1069	923	875
ENSGALG00000000881	GPATCH3	G-patch domain containing 3 [Source:NCBI gene;Acc:419577]		23	300	342	300	338	310	297	324	298	376	377	394	309	328	307	218	362	284	294	355	353	363	346	402	438	322	361	244	327	330	309	398	314	290	289	356	405	355	365	334	319	315	259	332	272	388
ENSGALG00000000883	MAPKAPK2	mitogen-activated protein kinase-activated protein kinase 2 [Source:NCBI gene;Acc:419847]	MAPKAPK2	26	2614	3266	2696	2245	2931	1797	2564	2469	2661	2142	2434	2067	2618	3024	2486	2725	3107	2445	2103	2623	2002	2470	3146	3559	2746	2430	2111	2471	3189	2711	2392	2562	3250	2164	2448	2620	2277	2642	2693	2784	3009	2327	2208	2575	2348
ENSGALG00000000884	CXXC5	CXXC finger protein 5 [Source:NCBI gene;Acc:416138]	CXXC5	13	3146	3433	3271	2582	3034	2169	2579	2368	2531	3526	2473	2566	2307	2998	2835	3395	3035	2835	2542	3090	2078	1892	2980	3334	2486	2211	1896	2207	2694	2466	1893	2725	2643	2203	2477	2380	2140	1981	2373	3350	3163	2823	2539	2666	2834
ENSGALG00000000891	NSUN5	NOP2/Sun RNA methyltransferase family member 5 [Source:NCBI gene;Acc:417462]	NSUN5	19	1020	930	989	795	905	893	803	815	942	1038	1107	879	712	1044	750	1004	1115	1040	911	949	787	921	848	1201	781	870	772	941	963	798	823	1086	949	715	976	1035	895	839	892	1086	857	854	782	795	1167
ENSGALG00000000893	TAT	tyrosine aminotransferase [Source:NCBI gene;Acc:415884]	TAT	11	96	177	482	217	100	272	79	273	562	470	69	129	33	1327	317	439	193	485	150	235	115	70	182	291	57	71	78	131	249	254	72	24	38	17	75	188	92	153	194	102	163	416	213	88	355
ENSGALG00000000895	NUDC	nuclear distribution C, dynein complex regulator [Source:NCBI gene;Acc:419578]		23	4358	5417	4692	4121	5126	3226	4139	4001	4159	4463	4101	3571	4352	5073	4291	5077	4733	4460	3643	4531	3563	3165	3961	5383	3823	3573	3298	3919	5187	3773	3225	3558	3638	3333	3791	4185	3438	3476	3820	4641	4991	4049	4052	4504	4215
ENSGALG00000000902	KDF1	keratinocyte differentiation factor 1 [Source:NCBI gene;Acc:769268]	KDF1	23	312	393	477	399	424	228	273	385	346	418	275	271	268	382	327	456	426	428	274	238	339	465	402	830	475	414	371	433	673	404	359	463	436	320	321	344	473	439	476	332	362	412	392	373	298
ENSGALG00000000903	TERF2IP	TERF2 interacting protein [Source:NCBI gene;Acc:395122]		11	4189	4253	3858	3557	4576	3534	3491	3795	3604	3956	3633	3553	4750	3914	4278	3476	3731	3708	3977	3914	3798	3884	4609	5056	3854	3685	3622	3549	4807	3833	4282	3321	3773	3275	4247	4884	3444	3245	3940	4461	3919	3330	3498	4020	4618
ENSGALG00000000905	PSMB4	proteasome subunit beta 4 [Source:NCBI gene;Acc:429986]	PSMB4	25	5470	6155	5726	4982	5950	4109	4500	4254	4623	6363	5379	4685	6119	5426	4614	5079	5022	4785	4996	5478	4278	4805	6038	5357	3920	4373	3737	4237	5497	4119	4538	4140	4592	3562	4951	5667	4016	3959	4139	5825	5671	4942	4899	5228	5369
ENSGALG00000000906	RALGPS1	Ral GEF with PH domain and SH3 binding motif 1 [Source:NCBI gene;Acc:417089]	RALGPS1	17	1035	1273	1764	1367	1613	877	1141	1441	1198	893	724	845	876	1420	1308	1626	1699	1408	833	982	1454	1876	1498	2551	1732	1908	1856	2158	2337	1824	1886	1807	1784	1647	1710	1537	1626	1701	1896	1102	1173	1522	1344	1417	1146
ENSGALG00000000907	KARS	lysyl-tRNA synthetase [Source:NCBI gene;Acc:415885]		11	14923	15307	15095	14156	15015	12304	11510	13189	13191	14460	13048	12209	16154	14831	13866	14659	14702	14126	14391	14729	15775	15846	17609	21458	15264	15733	13852	14599	19625	15046	16297	13834	15913	13160	18051	19106	15332	14506	14047	15892	14104	13027	13920	13192	16078
ENSGALG00000000908	ADAT1	adenosine deaminase, tRNA specific 1 [Source:NCBI gene;Acc:415886]		11	1292	1609	1500	1224	1818	1110	1350	1482	1184	1255	1721	1143	942	1576	1545	1840	1895	1460	1338	1659	1029	1524	2160	2606	2077	2073	2004	2428	2934	1956	1115	1802	2505	1977	2025	2290	2185	2227	1970	1376	1482	1295	1204	1597	1450
ENSGALG00000000909	GFAP	glial fibrillary acidic protein [Source:NCBI gene;Acc:419969]	GFAP	27	37	22	62	31	42	30	35	30	31	38	40	22	15	36	50	44	62	73	41	70	33	25	28	75	29	32	23	57	63	34	41	41	33	31	17	35	38	36	44	39	20	54	30	37	39
ENSGALG00000000913	CHST6	carbohydrate sulfotransferase 6 [Source:NCBI gene;Acc:770257]		11	999	1548	1295	857	1242	865	1022	795	994	1266	1074	975	1056	1229	1026	1193	1199	1105	931	1291	909	851	1298	1325	1133	988	829	928	1172	1081	1105	1434	1190	1165	913	1161	936	945	858	1064	1426	1118	843	1091	1130
ENSGALG00000000918	CCDC103	coiled-coil domain containing 103 [Source:NCBI gene;Acc:419970]	CCDC103	27	78	60	74	59	57	54	57	62	53	70	47	45	80	69	59	60	44	65	55	64	59	62	63	81	58	56	65	26	39	45	80	42	39	51	81	65	68	36	32	83	55	64	58	50	71
ENSGALG00000000920	CGN	cingulin [Source:NCBI gene;Acc:425665]		25	7348	6062	9627	6817	7713	6617	5980	7479	6100	9407	6197	6349	6261	8191	6953	10143	9324	5991	5172	7299	7757	9983	7765	13694	10648	8970	8621	7254	14616	11512	8421	9714	11418	8923	11142	12012	8626	12540	8973	7825	5585	8308	6703	6776	8646
ENSGALG00000000927	ANGPTL2	angiopoietin-like 2 [Source:NCBI gene;Acc:776031]		17	1014	1559	1357	1220	1964	641	1170	1522	1484	754	1066	1117	1328	1669	1441	1316	1603	1527	998	1367	1614	1037	1644	1999	1693	2098	1571	1839	1887	1774	1271	2319	2132	1482	1857	1799	1677	1522	1453	1080	1436	1171	1200	1726	838
ENSGALG00000000934	ZBTB43	zinc finger and BTB domain containing 43 [Source:NCBI gene;Acc:417091]	ZBTB43	17	265	347	441	423	432	253	413	502	344	342	249	237	346	431	432	479	440	400	239	296	369	377	348	654	501	395	318	399	540	388	421	382	373	431	386	292	413	390	377	282	320	381	416	380	331
ENSGALG00000000943	WDTC1	WD and tetratricopeptide repeats 1 [Source:NCBI gene;Acc:419581]	WDTC1	23	2137	2115	2756	2569	2964	1251	2316	2712	2565	1955	1951	1855	1941	2936	2411	2821	3026	2863	1806	2026	2465	2821	2867	4911	3159	3119	2517	3087	3855	3216	3321	2850	3192	2593	2786	2674	2960	2970	3113	2276	1949	2378	2526	2604	1635
ENSGALG00000000944	SUPT4H1	SPT4 homolog, DSIF elongation factor subunit [Source:NCBI gene;Acc:417470]		19	1670	1890	2264	1340	1477	1465	1197	1703	1472	2439	1606	1382	1559	1534	1648	1938	2349	1408	1852	1633	1385	1817	1804	2081	1694	1496	1173	2097	2145	1674	1989	1656	1743	1104	1844	2671	1523	1603	1436	1778	1741	1954	1318	1298	1914
ENSGALG00000000946	PFDN1	prefoldin subunit 1 [Source:NCBI gene;Acc:416142]		13	2535	2991	2879	2457	2742	2216	2343	2108	2240	3822	2307	2634	2890	2574	2367	2577	2685	2455	2458	2664	2086	2490	2541	2575	2035	2405	1776	2192	2597	2127	2241	2713	2029	2074	2135	2536	1906	1768	1906	2700	2756	2485	2416	2409	2896
ENSGALG00000000949	HBEGF	heparin binding EGF like growth factor [Source:NCBI gene;Acc:395654]		13	976	874	1660	1205	929	1254	1050	1130	940	1751	749	1111	1231	948	787	1108	1129	1015	661	808	1469	2753	1203	1587	915	1776	940	1552	1579	1305	2360	2161	1227	1212	1452	1100	1131	906	1009	1039	805	1433	1185	816	1639
ENSGALG00000000950	MVB12B	multivesicular body subunit 12B [Source:NCBI gene;Acc:417092]		17	5811	5077	6909	6501	6931	4045	5905	6364	6173	3981	5317	4879	5368	6331	5985	6848	6946	6785	5129	5629	4729	6019	6639	9730	7383	7402	6042	6397	7995	6010	7248	6010	6910	5653	7419	6653	6092	6138	5316	6188	4678	5963	6393	6089	5286
ENSGALG00000000955	TMEM222	transmembrane protein 222 [Source:NCBI gene;Acc:419582]	TMEM222	23	1719	1729	2385	1927	2073	1602	1725	1622	1872	1889	1623	1378	1886	2004	2099	2177	2200	1952	1981	1592	1464	2355	2130	2570	1717	1887	1673	2206	2285	1973	2235	1891	2331	1729	2011	1891	2035	2255	2056	1831	1593	2058	1895	1821	2093
ENSGALG00000000962	PUS3	pseudouridylate synthase 3 [Source:NCBI gene;Acc:419708]	PUS3	24	158	175	189	172	218	148	186	123	137	198	135	131	200	178	186	159	224	201	145	190	105	165	198	186	152	150	137	168	197	131	95	189	167	163	151	146	149	175	134	168	161	163	169	192	193
ENSGALG00000000966	NPHP4	nephrocystin 4 [Source:NCBI gene;Acc:419377]	NPHP4	21	1054	1010	1355	949	1157	818	1048	915	1103	1079	1098	771	793	1032	982	1350	1394	1076	936	1085	829	951	947	1405	1117	940	892	887	1254	961	961	927	1280	981	1095	916	1006	1014	968	1122	931	1169	933	1017	1069
ENSGALG00000000972	PBX3	PBX homeobox 3 [Source:NCBI gene;Acc:417093]		17	1151	1777	1619	1351	1564	930	1109	1261	1424	1263	1358	1350	1198	1490	1280	1638	1696	1441	1239	1572	1060	1083	1378	1780	1158	1282	1033	1130	1446	1124	1011	1428	1097	1372	1204	1304	1182	1124	1082	1226	1637	1397	1328	1374	1215
ENSGALG00000000975	C1orf174	chromosome 21 C1orf174 homolog [Source:NCBI gene;Acc:419378]	C1orf174	21	725	947	772	562	843	546	626	646	606	620	674	695	652	908	633	780	710	699	596	722	555	629	746	767	656	717	575	650	791	515	512	654	738	564	603	756	704	520	645	772	873	666	553	741	713
ENSGALG00000000977	MAPKAP1	mitogen-activated protein kinase associated protein 1 [Source:NCBI gene;Acc:395627]		17	1465	1707	1759	1703	1715	1312	1373	1511	1444	1479	1275	1301	1628	1743	1607	1836	1813	1587	1384	1425	1439	1375	1703	2154	1468	1504	1373	1427	1788	1418	1570	1752	1512	1376	1456	1624	1499	1439	1459	1560	1573	1518	1675	1507	1714
ENSGALG00000000978	CEP104	centrosomal protein 104 [Source:NCBI gene;Acc:419379]	CEP104	21	693	1019	1061	754	1113	516	858	935	916	626	652	667	775	957	844	938	1083	1037	676	953	789	697	937	1245	956	979	774	977	1015	888	902	1002	974	820	867	741	898	861	857	738	939	916	741	978	674
ENSGALG00000000988	EFTUD2	elongation factor Tu GTP binding domain containing 2 [Source:NCBI gene;Acc:428281]		27	4664	5072	5662	5104	5752	4067	4346	4476	4778	5045	4494	4005	5113	5249	4433	5399	5692	4660	4526	4791	3544	4054	4443	5191	4133	3766	3280	3989	5300	4037	3874	4225	4350	3470	4040	3859	3550	3586	3782	4967	4673	4886	5019	5054	5314
ENSGALG00000000990	SRSF6	serine and arginine rich splicing factor 6 [Source:NCBI gene;Acc:419116]		20	19158	22964	26843	21778	25401	17922	19802	21658	20813	18197	19940	17644	23771	24522	22389	27693	28593	24040	18301	22175	20437	19671	22247	31011	22977	25623	22128	24254	29550	22941	23001	22439	26157	22452	23373	24848	22987	24006	22663	20402	21159	23166	21415	22317	23418
ENSGALG00000000991	TAF12	TATA-box binding protein associated factor 12 [Source:NCBI gene;Acc:419585]		23	1619	1588	1427	1243	1510	1149	1204	1343	1321	1472	1465	1303	1497	1420	1350	1387	1477	1372	1342	1636	1156	1065	1551	1589	1194	1124	1038	1081	1435	1292	1169	1304	1344	1152	1182	1552	1104	1068	1181	1724	1463	1232	1222	1327	1501
ENSGALG00000000993	GAPVD1	GTPase activating protein and VPS9 domains 1 [Source:NCBI gene;Acc:417095]		17	6052	7019	8773	7464	7957	4236	5283	6982	5810	5302	5256	5314	4651	7272	6706	8230	8532	7113	5442	6166	7788	7440	8610	13610	8216	8200	7839	9181	9481	7797	7389	8735	8815	7651	7719	7207	8683	7960	8703	6445	6467	7571	7339	6991	5535
ENSGALG00000000994		RAB42, member RAS oncogene family [Source:NCBI gene;Acc:428212]		23	101	94	121	152	100	62	70	101	93	118	71	58	46	95	78	107	96	54	71	65	131	210	257	201	127	176	126	186	166	180	169	144	97	93	166	157	135	173	111	108	87	104	149	88	81
ENSGALG00000000996		adaptor related protein complex 3 delta 1 subunit [Source:NCBI gene;Acc:420079]		28	1731	2001	2576	2372	2590	1268	1891	2389	2263	1429	1555	1489	1515	2555	2384	2497	2996	2410	1610	1967	1864	2006	1996	3691	2498	2221	1943	2265	2776	2082	1992	2359	2437	2095	2319	1822	2321	2254	2398	1843	1844	2223	2332	2276	1657
ENSGALG00000000997	GJC3	gap junction protein gamma 3 [Source:NCBI gene;Acc:396501]		27	656	608	385	340	539	439	603	433	540	430	531	338	561	564	471	587	602	464	561	578	536	841	724	695	719	656	487	703	915	692	892	467	637	448	565	726	664	578	636	699	560	332	334	474	574
ENSGALG00000000998	MTFR1L	mitochondrial fission regulator 1 like [Source:NCBI gene;Acc:419586]	MTFR1L	23	1186	1165	1126	1012	1376	827	998	1164	1083	1135	1111	1026	1167	1212	1139	1124	1071	969	1087	1154	1201	1198	1600	1663	1178	1243	1120	1294	1428	1000	1053	1105	1273	1045	1179	1744	1108	1219	1077	1263	1073	972	995	1209	1081
ENSGALG00000000999	ZNF319	zinc finger protein 319 [Source:NCBI gene;Acc:427526]	ZNF319	11	506	576	662	502	638	417	523	525	651	588	604	476	537	562	606	633	654	655	519	673	407	522	450	707	645	528	445	452	586	482	440	471	708	550	539	528	516	592	541	539	531	571	494	561	545
ENSGALG00000001000	HSPA5	heat shock 70kDa protein 5 (glucose-regulated protein, 78kDa) [Source:NCBI gene;Acc:396487]		17	12841	17415	14068	11779	13401	7885	11425	9583	12178	11479	16170	10548	11149	16160	13065	15222	13924	13822	10497	20082	9129	9036	12773	16061	12320	12472	9930	13668	15290	12369	10040	12255	13853	14188	12412	12647	12346	12165	10088	13675	16046	12141	11582	11774	10303
ENSGALG00000001003				23	1909	2283	2618	2322	2316	1373	2108	2031	2129	1435	1907	1928	2081	2699	2062	2759	2396	2462	1621	2326	1943	1715	1859	3038	2085	2225	1870	2152	2641	2076	2085	2708	2465	2240	2096	1863	2017	2039	2006	2033	2104	2259	2283	2035	1794
ENSGALG00000001006	TP73	tumor protein p73 [Source:NCBI gene;Acc:419382]	TP73	21	395	355	612	453	543	304	351	414	432	275	369	311	265	525	399	704	690	507	260	396	246	268	428	336	265	201	312	220	308	168	238	349	271	245	234	197	196	225	142	421	327	528	445	477	397
ENSGALG00000001013	PPP6C	protein phosphatase 6 catalytic subunit [Source:NCBI gene;Acc:772354]		17	2433	2272	2248	1906	2350	1864	2015	2017	1988	2280	2179	1902	2408	2140	2080	2444	2292	1935	1996	2276	1732	2131	2293	2714	2011	1893	1717	1933	2706	1860	2351	1940	2093	1814	2270	2421	1906	1884	1829	2591	2093	1940	1874	2065	2436
ENSGALG00000001014	ARPC5L	actin related protein 2/3 complex subunit 5 like [Source:NCBI gene;Acc:101752218]	ARPC5L	17	911	908	663	779	874	678	659	683	748	929	738	710	700	715	730	977	803	668	768	728	687	886	996	1283	841	735	677	828	946	767	938	784	808	748	938	1016	904	738	753	970	837	572	766	768	886
ENSGALG00000001017	WRAP73	WD repeat containing, antisense to TP73 [Source:NCBI gene;Acc:419383]		21	809	809	923	749	974	674	698	780	721	733	730	833	789	889	785	890	923	910	735	801	669	730	782	956	758	734	726	649	885	727	632	770	716	738	680	824	686	670	504	862	745	797	737	856	881
ENSGALG00000001019	BTBD2	BTB domain containing 2 [Source:NCBI gene;Acc:420080]	BTBD2	28	1416	1495	1523	1394	1710	1053	1335	1473	1385	1528	1442	1364	1304	1688	1286	1660	1663	1543	1362	1641	1195	1375	1785	2192	1502	1477	1191	1470	1825	1398	1346	1445	1782	1303	1594	1794	1597	1553	1627	1508	1377	1314	1371	1502	1376
ENSGALG00000001021	MYOCD	myocardin [Source:NCBI gene;Acc:427790]		18	80	288	693	441	452	133	228	349	169	341	138	142	144	260	220	444	622	405	94	200	285	422	269	420	247	336	322	290	333	324	343	280	351	296	321	197	351	290	379	85	265	598	434	397	174
ENSGALG00000001022	CCDC43	coiled-coil domain containing 43 [Source:NCBI gene;Acc:419971]		27	1225	1311	1385	1209	1344	1219	1012	1114	1107	1547	1015	1049	1433	1193	1083	1173	1256	1169	1227	1267	918	1160	1282	1426	1240	1216	923	1076	1401	941	1160	1199	1066	915	1125	1279	1081	943	920	1305	1208	1195	1189	1181	1593
ENSGALG00000001024	TPRG1L	tumor protein p63 regulated 1-like [Source:NCBI gene;Acc:419384]	TPRG1L	21	5734	7485	6831	6027	7204	5527	5753	6004	6396	6717	5938	6015	7178	5674	5966	7321	6865	6383	4912	6587	6400	6752	8134	9312	6744	6684	5410	6688	8922	5956	6649	7387	7163	5890	6850	7588	6069	6374	7160	6106	6897	5895	5926	6329	7222
ENSGALG00000001025	GOLGA1	golgin A1 [Source:NCBI gene;Acc:417097]	GOLGA1	17	962	1238	1324	1236	1354	756	933	1178	1069	671	897	712	988	1329	1221	1264	1521	1301	950	1228	900	1295	1091	1880	1380	1298	1297	1233	1630	1219	1421	1603	1278	1229	1292	1052	1225	1264	1153	1024	1141	1143	1215	1190	988
ENSGALG00000001028		ring finger protein 43 [Source:NCBI gene;Acc:100857874]		19	534	480	888	730	660	339	522	693	672	496	524	376	300	791	467	865	783	769	361	412	390	495	402	710	656	392	336	424	515	380	387	431	536	518	443	347	439	448	375	569	442	766	718	580	443
ENSGALG00000001030	SCAMP4	secretory carrier membrane protein 4 [Source:NCBI gene;Acc:420081]	SCAMP4	28	3199	3677	3918	3578	4354	2673	3051	3188	3370	3499	3429	2790	3076	3567	3458	4097	4058	3249	3003	3481	2657	2786	3622	4126	2870	3189	2579	3232	3893	2653	2891	3463	3031	2966	3050	2783	2867	2800	2838	3407	3388	3381	3518	3825	3493
ENSGALG00000001031		heat shock transcription factor 5 [Source:NCBI gene;Acc:417471]		19	62	47	134	58	78	55	51	101	78	66	47	47	41	86	60	114	80	66	38	57	49	121	64	129	87	106	72	72	146	76	46	81	92	71	77	66	85	51	67	66	43	116	57	69	72
ENSGALG00000001034	AAR2	AAR2 splicing factor homolog [Source:NCBI gene;Acc:419118]		20	2359	2359	2961	2182	2372	1798	2032	2107	2464	2551	1945	1911	2222	2857	2525	2998	2527	2317	1836	2375	1716	1867	2245	2630	2260	1633	1640	1875	2164	1763	1923	2000	2239	1776	1933	2118	2116	1631	1830	2512	2174	2555	2146	2084	2349
ENSGALG00000001036	ELAC2	elaC ribonuclease Z 2 [Source:NCBI gene;Acc:417313]	ELAC2	18	1269	1516	1608	1243	1494	1319	1368	1416	1442	1489	1189	1163	1644	1611	1374	1737	1679	1648	1188	1277	1189	1221	1196	1579	1231	1098	952	1341	1692	1281	1179	1391	1181	1049	1322	1425	1050	1276	1017	1351	1397	1388	1222	1313	1724
ENSGALG00000001037	SCAI	suppressor of cancer cell invasion [Source:NCBI gene;Acc:427751]	SCAI	17	286	390	392	340	431	200	362	423	384	272	263	283	245	404	372	419	487	381	252	338	297	300	346	725	405	364	351	399	378	386	314	407	384	383	423	287	354	340	283	305	359	338	334	379	261
ENSGALG00000001038	MAN1C1	mannosidase, alpha, class 1C, member 1 [Source:NCBI gene;Acc:419588]	MAN1C1	23	2147	2389	2555	2555	2998	1549	2006	2430	2367	1704	2077	1910	2186	2603	2730	2761	2858	2385	1794	2560	2353	2333	2821	3121	2805	3019	2069	2200	2812	2472	2305	3527	3072	2483	2707	2522	2667	2496	2297	2286	2201	2205	2512	2634	2024
ENSGALG00000001042	MTMR4	myotubularin related protein 4 [Source:NCBI gene;Acc:417472]	MTMR4	19	1304	1547	1910	1570	1752	825	1266	1340	1484	967	1303	1047	1202	1583	1451	1759	1859	1672	1213	1531	952	1190	1235	2086	1321	1364	1096	1494	1570	1283	1399	1275	1391	1305	1296	994	1306	1308	1185	1389	1425	1648	1544	1539	1078
ENSGALG00000001043	REXO1	RNA exonuclease 1 homolog [Source:NCBI gene;Acc:428327]	REXO1	28	1966	2027	2415	2125	2447	1397	1818	2048	1914	1799	1673	1471	1694	2060	2190	2082	2340	2015	1583	1676	1626	1905	1729	2788	1981	1951	1590	2056	2368	1751	1893	1774	2191	1782	1984	1537	1940	1930	1903	2094	1868	2084	2090	2150	1825
ENSGALG00000001046	DLGAP4	discs, large (Drosophila) homolog-associated protein 4 [Source:NCBI gene;Acc:419119]	DLGAP4	20	4154	3833	4285	3821	4520	2938	3512	3617	3799	3232	4098	3455	3362	4111	3869	4411	4549	3928	3695	4692	4001	3373	4922	6479	4456	4166	3790	3956	5882	4475	3869	3933	4417	3910	3946	4359	4268	4042	4136	4424	3532	3698	3757	3971	3839
ENSGALG00000001048	OLFML2A	olfactomedin like 2A [Source:NCBI gene;Acc:417098]	OLFML2A	17	14062	11900	12141	12643	12768	9870	11500	11083	11252	11813	12032	10723	13390	11087	11269	12631	12508	11750	11499	12363	13453	16791	18682	22557	17153	17828	14552	14680	19863	15846	17109	13409	16593	12967	18503	19348	16197	16782	14574	14975	10964	10478	12432	11218	12897
ENSGALG00000001049		caspase 1 [Source:NCBI gene;Acc:395764]		19	1702	2241	2177	1990	2184	1652	1524	1637	1758	2097	1671	1690	1783	1819	1707	1882	1865	1926	1470	2062	1845	1991	2303	2918	2201	2253	1854	2534	2919	2052	2013	2430	2397	2434	2108	2452	2037	2152	2193	1813	2065	1879	1957	1919	2159
ENSGALG00000001051		low density lipoprotein receptor adaptor protein 1 [Source:NCBI gene;Acc:419589]		23	1953	2136	2015	1933	2226	1568	1685	1772	1793	1682	1985	1791	1836	1994	1901	2161	2302	1999	1840	1993	1882	1757	2317	2958	2497	2266	1871	2062	2464	2075	1752	2382	2631	2141	2229	2196	2057	2315	1910	2080	1968	1739	1901	1956	2049
ENSGALG00000001054	C20H20ORF24	chromosome 20 open reading frame, human C20orf24 [Source:NCBI gene;Acc:768550]		20	3690	4040	3766	3447	3982	3083	3103	3068	3423	4179	3416	3160	3822	3663	3426	3831	3392	3280	3037	3664	2587	3020	3805	4302	3153	3163	2736	3378	4300	3072	2730	3043	3259	2834	3059	3321	2967	2642	3071	3930	3722	3250	3389	3499	4029
ENSGALG00000001055	NSF	N-ethylmaleimide sensitive factor, vesicle fusing ATPase [Source:NCBI gene;Acc:419972]		27	3184	3785	3791	3143	3910	2240	3054	3454	3212	2767	2760	2684	2632	3616	3277	3827	3955	3750	2625	3097	3324	3234	3844	5503	3865	3442	3198	3508	4354	3640	3762	3637	3961	3390	3608	4129	3700	3718	3760	3391	3487	3272	3091	3435	2927
ENSGALG00000001056	ABHD11	abhydrolase domain containing 11 [Source:NCBI gene;Acc:417473]	ABHD11	19	453	346	399	362	443	495	429	426	298	441	397	420	491	462	333	422	419	394	451	411	461	449	648	561	453	549	362	275	441	433	651	293	442	542	579	591	419	579	521	482	319	344	356	389	647
ENSGALG00000001058	ARHGEF16	Rho guanine nucleotide exchange factor 16 [Source:NCBI gene;Acc:419386]	ARHGEF16	21	798	1135	1439	1240	1125	832	930	1008	949	1276	851	875	928	953	970	1383	930	1085	795	1079	766	1258	943	1401	852	943	896	1115	1320	1078	1101	1600	1129	879	794	777	785	987	1074	850	1046	1242	1219	988	1087
ENSGALG00000001062	GGT7	gamma-glutamyltransferase 7 [Source:NCBI gene;Acc:419121]	GGT7	20	240	414	454	429	467	278	236	311	322	329	277	310	265	403	372	425	457	361	307	400	321	396	352	421	371	314	319	281	274	315	318	436	433	376	426	353	388	292	335	256	381	392	422	410	363
ENSGALG00000001067	TMEM57	transmembrane protein 57 [Source:NCBI gene;Acc:419590]		23	2584	3239	3032	2845	3033	2245	2516	2762	2712	2586	2644	2462	2519	3111	2856	3058	3027	2796	2480	3078	2461	2642	2778	3524	2763	2657	2627	2559	3279	2596	2231	3023	3188	2618	2824	2741	2666	2669	2490	2752	2984	2617	2798	2665	2934
ENSGALG00000001073	NR6A1	nuclear receptor subfamily 6 group A member 1 [Source:NCBI gene;Acc:772325]	NR6A1	17	218	187	342	329	270	152	222	272	262	181	127	165	166	288	286	357	391	363	125	236	210	289	274	435	324	278	167	273	297	242	276	252	257	272	230	179	262	249	212	232	172	295	324	237	199
ENSGALG00000001076	LIMK1	LIM domain kinase 1 [Source:NCBI gene;Acc:373922]		19	807	912	982	795	977	784	759	742	912	1087	916	811	808	715	873	932	981	829	1005	1091	402	657	618	659	581	563	476	541	610	464	577	782	810	603	603	596	491	570	404	859	840	847	782	858	1024
ENSGALG00000001084	ATP8B3	ATPase phospholipid transporting 8B3 [Source:NCBI gene;Acc:428328]	ATP8B3	28	44	41	98	29	81	18	28	39	40	20	80	50	13	72	59	47	59	79	46	87	94	78	156	221	93	111	82	71	101	145	41	169	124	74	121	59	85	80	86	47	38	85	29	71	24
ENSGALG00000001091		chromosome 26 C1orf116 homolog [Source:NCBI gene;Acc:419849]		26	516	835	932	752	730	661	471	578	575	819	478	516	520	498	569	779	579	686	441	519	1086	973	901	1173	671	724	745	1011	888	772	799	1223	829	668	858	790	862	756	787	550	769	804	739	641	864
ENSGALG00000001093	TCF3	transcription factor 3 [Source:NCBI gene;Acc:395146]		28	3741	3857	4620	4471	4922	2220	3828	4506	3726	2508	3325	2532	3136	4705	3843	4345	4728	4190	3041	3774	3409	3472	3818	5480	4356	3920	3440	3655	4872	3765	3414	3145	3714	3314	4188	3300	3393	3799	3523	3984	3554	3987	4396	4324	2901
ENSGALG00000001096	UQCR11	ubiquinol-cytochrome c reductase, complex III subunit XI [Source:NCBI gene;Acc:770135]		28	1453	1940	1556	1231	1474	1216	1346	1256	1435	1921	1557	1441	1236	1341	1090	1449	1482	1488	1389	1289	1067	1437	1928	1589	1464	1662	1132	1534	1967	1596	1492	1384	1304	1456	1562	1914	1483	1446	1664	1547	1787	1343	1210	1295	1589
ENSGALG00000001097	WNT9B	Wnt family member 9B [Source:NCBI gene;Acc:771092]	WNT9B	27	131	144	166	146	202	51	146	140	70	52	116	73	106	190	110	187	258	195	152	70	12	23	33	7	73	43	30	33	26	22	39	23	97	19	64	16	28	54	50	140	133	143	144	177	67
ENSGALG00000001099	ANKHD1	ankyrin repeat and KH domain containing 1 [Source:NCBI gene;Acc:416143]		13	3105	3684	4646	4097	4386	2145	3316	3957	3677	2511	2658	2373	2991	4248	4020	4388	4736	4026	2558	3017	3375	3575	3623	6414	4215	4079	3637	3997	5023	3806	4091	4130	4040	3767	4079	3293	3815	3910	3966	3307	3394	4010	4029	3853	2803
ENSGALG00000001101	MBD3	methyl-CpG binding domain protein 3 [Source:NCBI gene;Acc:770153]		28	2650	2932	2893	2613	2946	2065	2362	2545	2304	2082	2686	2546	2910	2985	2723	2869	2863	2694	2674	2703	1549	1635	2014	1857	1658	1567	1495	1443	1888	1652	1611	1625	1965	1471	1828	1664	1535	1424	1444	2822	2701	2497	2569	2588	2698
ENSGALG00000001103	PSMB7	proteasome subunit beta 7 [Source:NCBI gene;Acc:378915]		17	6840	7569	7664	6028	6784	5513	5520	5481	5850	7245	6636	5368	6567	6314	6018	6446	6214	6275	5902	6146	5661	6027	6812	7048	5390	5492	4661	5713	6534	4807	5673	5526	5492	4670	5364	7426	4968	4939	4916	7284	6974	6614	5927	5960	7204
ENSGALG00000001107	GOSR2	golgi SNAP receptor complex member 2 [Source:NCBI gene;Acc:419973]		27	1994	2611	2246	2102	2221	1765	1798	1860	2124	2000	1772	1794	2269	2368	2043	2364	2221	1841	1883	2319	1730	2055	2422	2757	2101	2092	1809	2382	2692	2038	1974	2503	2291	1918	2069	2075	2090	2027	1910	2124	2406	1938	2067	1951	2306
ENSGALG00000001108	MIER2	MIER family member 2 [Source:NCBI gene;Acc:770192]	MIER2	28	851	850	1034	1019	965	657	812	886	777	919	876	722	927	1020	853	989	1038	1005	813	904	688	887	1050	1147	866	879	809	905	1005	928	956	880	887	813	976	944	880	869	759	906	783	892	1002	848	858
ENSGALG00000001109	GTSF1	gametocyte specific factor 1 [Source:NCBI gene;Acc:771059]	GTSF1	27	396	366	339	622	411	236	218	332	394	355	166	127	326	227	141	195	278	201	134	66	396	276	531	448	245	294	315	449	382	179	410	154	311	173	164	277	205	376	292	422	337	293	612	361	308
ENSGALG00000001110		tRNA-yW synthesizing protein 1 homolog [Source:NCBI gene;Acc:417478]		19	489	521	902	823	614	356	442	595	642	497	423	487	447	633	675	820	805	642	423	631	628	576	573	738	560	628	595	601	565	603	610	600	553	491	547	591	493	594	563	521	480	778	809	539	465
ENSGALG00000001117	PFKFB2	6-phosphofructo-2-kinase/fructose-2,6-biphosphatase 2 [Source:NCBI gene;Acc:419850]	PFKFB2	26	1217	1121	1634	1455	1451	871	892	1343	1020	988	972	912	1141	1457	1159	1263	1539	1440	1068	1174	1122	1248	1323	1574	1305	1213	1112	1134	1311	1102	1220	1196	1065	1157	1183	1133	1308	1214	994	1296	1033	1410	1431	1275	1138
ENSGALG00000001118	NEK6	NIMA related kinase 6 [Source:NCBI gene;Acc:417101]		17	6338	7956	7566	6475	8447	5229	6326	6540	7304	6963	7045	6614	8067	7904	7458	7568	7670	6717	6479	7366	6195	5548	7262	8375	6343	5692	5407	4929	7308	6303	5583	7427	6576	5778	5682	5676	4989	5206	5520	6750	7330	6530	6367	7421	6833
ENSGALG00000001121	SH3GL1	SH3 domain containing GRB2 like 1, endophilin A2 [Source:NCBI gene;Acc:395202]		28	6489	7156	8601	7304	8078	5509	6590	6769	7037	6574	6741	6053	8112	8351	7270	8560	8715	7125	6288	8017	5467	6301	6622	8459	5761	6610	5848	6282	7516	5703	6359	6724	7124	5873	6786	6310	6247	5976	5866	6910	6593	7423	7182	7097	7199
ENSGALG00000001126	CHAF1A	chromatin assembly factor 1 subunit A [Source:NCBI gene;Acc:770217]		28	1136	1436	1289	958	1456	906	1006	1004	1055	1027	1060	1018	1161	1143	1189	1158	1167	1270	1094	1170	697	654	787	1079	812	697	671	875	923	750	601	891	869	655	743	787	761	761	712	1210	1323	1112	942	1279	1184
ENSGALG00000001130	GALNT17	Williams-Beuren syndrome chromosome region 17 [Source:NCBI gene;Acc:417480]	GALNT17	19	1256	904	689	1391	1226	319	630	1140	1499	272	1645	718	595	849	730	1241	1105	953	779	520	2708	1837	3779	5987	3566	1987	3089	3626	3636	3440	2413	725	1759	1233	1891	2441	3775	2594	4449	1338	833	595	1368	1077	417
ENSGALG00000001136		hairy and enhancer of split 5-like [Source:NCBI gene;Acc:419390]		21	346	674	449	383	517	325	271	254	202	327	391	506	575	530	352	476	543	324	430	378	115	71	151	190	117	52	70	49	78	91	73	60	42	68	74	111	55	43	37	368	621	387	377	454	425
ENSGALG00000001141	HES5	hes family bHLH transcription factor 5 [Source:NCBI gene;Acc:419392]		21	113	184	160	76	173	126	58	63	77	135	98	94	235	124	89	109	124	64	95	117	1	2	9	1	4	1	7	9	5	5	5	9	4	0	1	2	1	6	2	120	170	138	75	152	165
ENSGALG00000001143	ETS1	v-ets avian erythroblastosis virus E26 oncogene homolog 1 [Source:NCBI gene;Acc:396235]		24	3062	3134	3921	3797	4132	1988	2971	3541	3248	2190	2647	2176	3054	4102	3779	3475	3837	3451	2906	3109	2459	2211	2586	3484	2669	2511	2057	2359	3174	2701	2235	2339	2623	2115	2670	1712	2256	2538	2439	3261	2888	3384	3734	3630	2598
ENSGALG00000001144	ZNF346	zinc finger protein 346 [Source:NCBI gene;Acc:416144]	ZNF346	13	621	751	849	650	778	511	634	721	634	677	549	537	523	690	603	798	787	731	493	616	540	569	730	1075	667	657	612	689	930	713	526	836	622	609	661	662	693	630	725	661	692	733	639	684	668
ENSGALG00000001146	UBXN6	UBX domain protein 6 [Source:NCBI gene;Acc:428329]	UBXN6	28	934	1223	1169	989	1167	838	831	897	984	994	937	856	1016	1098	960	1110	1110	1101	888	1167	827	891	1130	1479	1019	950	935	1090	1344	1006	928	1166	1086	920	997	1153	1004	922	879	995	1127	1009	972	1025	1095
ENSGALG00000001149	ADGRG5	adhesion G protein-coupled receptor G5 [Source:NCBI gene;Acc:415634]	ADGRG5	11	41	53	57	38	24	33	24	31	60	63	44	29	22	22	23	40	27	29	10	40	13	21	21	5	4	33	4	6	12	11	23	32	7	9	20	34	20	19	5	44	49	49	37	21	43
ENSGALG00000001153	AUTS2	AUTS2, activator of transcription and developmental regulator [Source:NCBI gene;Acc:417481]	AUTS2	19	4331	4667	6033	5452	4993	2579	3159	4383	3937	4739	3956	3805	3441	5094	4809	5346	5457	4619	3557	3904	3925	4327	6082	8306	5110	4903	4065	5185	6119	4432	5674	4143	4427	3195	5188	3684	4926	5630	5849	4612	4300	5207	5361	4387	3370
ENSGALG00000001156				18	189	241	301	223	243	168	146	157	204	257	138	170	205	156	180	251	171	198	118	132	452	282	283	429	421	162	313	321	282	282	474	401	427	394	270	261	268	265	278	201	222	260	219	213	220
ENSGALG00000001157	DENND1A	DENN domain containing 1A [Source:NCBI gene;Acc:417102]	DENND1A	17	1283	1544	2073	1987	1959	1238	1442	1824	1615	1185	1362	1182	1727	2035	1930	1736	2119	1697	1695	1436	1557	1556	1618	2385	1475	1690	1501	1460	1976	1603	1802	2143	1802	1624	1742	1674	1570	1364	1598	1366	1423	1789	1954	1721	1618
ENSGALG00000001158	UIMC1	ubiquitin interaction motif containing 1 [Source:NCBI gene;Acc:416145]	UIMC1	13	688	765	901	833	732	524	540	748	654	623	539	550	706	710	667	747	736	722	532	643	771	752	842	1079	708	748	653	738	912	692	853	612	807	616	771	681	748	788	603	733	705	778	819	643	685
ENSGALG00000001161	FLI1	Fli-1 proto-oncogene, ETS transcription factor [Source:NCBI gene;Acc:419723]		24	4553	5680	4610	4625	5587	3779	4597	4838	4233	3795	3881	3908	5773	5211	4884	4378	4817	4597	4234	4711	5523	5243	5959	7193	5289	4773	4596	4937	6409	4998	5185	4956	6092	5244	6026	5932	4784	4900	5370	4849	5233	3978	4548	4909	4938
ENSGALG00000001163	NDEL1	nudE neurodevelopment protein 1-like 1 [Source:NCBI gene;Acc:417317]		18	2005	2102	2388	1801	2176	1446	1842	1916	1837	1636	1939	1706	1953	2174	1946	2089	2240	1903	1884	2091	2070	2255	2735	3200	2227	2390	2172	2430	2721	2423	2099	2650	2719	2345	2708	2774	2364	2293	2056	2135	1937	2061	1771	1912	1889
ENSGALG00000001165	PANK4	pantothenate kinase 4 [Source:NCBI gene;Acc:100736561]		21	1193	1299	1333	1420	1371	738	991	1377	1069	949	910	851	1147	1399	1212	1370	1372	1165	1040	1148	1169	1117	1367	1991	1368	1239	1019	1242	1459	1288	1387	1256	1259	1175	1219	1417	1149	1173	1032	1270	1197	1150	1396	1205	964
ENSGALG00000001168	POLR2C	RNA polymerase II subunit C [Source:NCBI gene;Acc:415635]		11	2583	2565	2645	2333	2842	2227	1944	1947	2278	2897	2388	2372	2836	2354	2272	2690	2522	2234	2163	2480	1988	2294	2491	2839	1959	2109	1647	2010	2663	1906	2133	2102	2219	1796	2520	2468	1741	1968	1764	2751	2363	2283	2294	2497	2910
ENSGALG00000001169	CRB2	crumbs 2, cell polarity complex component [Source:NCBI gene;Acc:417104]	CRB2	17	90	123	208	200	229	96	112	168	133	100	109	63	132	197	203	217	317	192	100	149	45	87	73	115	111	86	99	91	145	75	70	118	86	116	46	73	83	125	81	96	113	180	197	201	125
ENSGALG00000001171	SEMA6B	semaphorin 6B [Source:NCBI gene;Acc:428330]		28	339	174	253	235	224	194	150	566	283	161	343	520	355	421	365	569	503	367	226	426	65	288	159	214	174	402	318	173	342	398	316	134	178	415	424	206	55	102	180	361	160	218	231	197	253
ENSGALG00000001172	KBP	kainate binding protein [Source:NCBI gene;Acc:396300]		21	138	80	127	122	94	104	82	95	100	118	105	81	93	99	125	103	155	139	110	126	138	213	240	386	227	293	191	294	201	168	351	123	155	213	196	318	289	336	177	147	74	110	120	83	136
ENSGALG00000001174	RCC1L	RCC1 like [Source:NCBI gene;Acc:417484]		19	721	965	890	805	1007	676	654	788	872	973	740	737	835	918	721	1035	992	868	914	831	553	768	815	994	787	762	702	740	823	663	725	752	977	677	788	810	797	755	671	768	889	768	792	885	883
ENSGALG00000001175	C4BPA	complement component 4 binding protein, alpha [Source:NCBI gene;Acc:395384]		26	3174	3045	3463	3030	3460	1805	2445	3398	2683	2541	2572	2561	2152	3174	2781	3176	3107	3160	2605	2559	3319	3107	4796	5489	3168	3470	3429	4008	3753	2904	2971	3217	3063	3595	3410	4486	3521	3394	2884	3380	2806	2989	2979	3040	2359
ENSGALG00000001177	CD34	CD34 molecule [Source:NCBI gene;Acc:419856]	CD34	26	3943	3577	3046	3246	3522	3381	3127	3107	3253	3461	3781	3351	4147	3705	3492	3114	3210	3246	3749	4253	3478	3119	3829	3802	3851	3501	2449	2774	3654	2965	3354	2820	4273	2459	3969	3685	2659	2982	3007	4199	3296	2629	3192	3094	4418
ENSGALG00000001181	KCNJ5	Potassium inwardly rectifying channel subfamily J member 5 [Source:NCBI gene;Acc:395925]	KCNJ5	24	520	396	571	545	467	538	478	582	557	513	599	474	528	799	571	440	637	618	432	745	1035	812	871	907	960	1074	653	914	1075	810	934	857	932	592	730	1073	670	961	734	554	365	493	536	410	703
ENSGALG00000001182	NCOA6	nuclear receptor coactivator 6 [Source:NCBI gene;Acc:419122]	NCOA6	20	2515	2709	3599	3231	3372	1677	2785	3037	2884	1858	2104	2035	2042	3475	3252	3427	3767	3056	2263	2599	3026	2934	3132	4834	3361	3056	2963	3489	4113	3108	2994	3354	3591	2960	3093	2862	3292	3221	3442	2678	2496	3106	3177	2963	2191
ENSGALG00000001183	MYH10	myosin, heavy chain 10, non-muscle [Source:NCBI gene;Acc:396465]		18	25184	26661	32550	30524	34369	16886	27292	28881	30033	22959	28264	26818	27619	33071	31036	32045	36734	32068	24566	28628	24619	24913	30553	41096	31794	32713	24450	30515	34089	28648	25154	28526	31305	27474	29326	24852	27582	30657	28414	26820	24565	28091	30015	30196	22065
ENSGALG00000001184	COQ9	coenzyme Q9 [Source:NCBI gene;Acc:415636]		11	1463	1581	1576	1399	1488	1259	1156	1242	1424	1445	1180	1098	1189	1319	995	1393	1280	1216	1017	1023	1680	2141	2362	2448	1799	1965	1670	2017	2433	1563	1938	1494	1817	1322	1670	2363	1498	1764	1798	1558	1457	1360	1376	1307	1645
ENSGALG00000001189	NCF1C	neutrophil cytosolic factor 1C pseudogene [Source:NCBI gene;Acc:417485]		19	102	76	164	68	66	79	55	50	113	121	119	86	147	116	94	92	104	93	108	100	42	78	75	67	62	30	76	49	43	45	88	54	82	58	39	45	43	52	65	109	70	142	67	58	103
ENSGALG00000001201	GFOD2	glucose-fructose oxidoreductase domain containing 2 [Source:NCBI gene;Acc:415642]		11	2409	2749	2534	2504	2899	1815	2303	2487	2540	2427	2247	2094	2154	2757	2448	2653	2776	2763	2325	2864	2307	2247	2686	3234	2712	2482	2171	2407	3240	2286	2109	2459	3216	2333	2769	2693	2797	2368	2687	2565	2533	2187	2462	2547	2372
ENSGALG00000001204	ENKD1	enkurin domain containing 1 [Source:NCBI gene;Acc:415643]	ENKD1	11	436	528	550	460	514	468	370	555	541	668	484	396	488	563	394	621	538	535	567	417	285	523	503	582	611	492	444	456	480	399	539	557	652	372	483	534	603	501	343	464	486	475	452	452	612
ENSGALG00000001206				13	59	42	44	50	19	34	35	29	40	34	54	23	6	43	32	56	42	37	27	39	60	106	98	153	103	83	88	113	122	94	58	70	110	74	75	69	137	119	108	63	39	38	49	17	44
ENSGALG00000001207	PLCH2	phospholipase C eta 2 [Source:NCBI gene;Acc:428180]	PLCH2	21	658	630	1336	954	1071	496	720	1116	757	601	441	520	593	896	769	1056	1130	974	613	630	1378	1631	1622	3147	1671	1715	1410	2121	2058	1721	2146	1333	1254	1185	1728	1585	2019	1623	1965	701	580	1153	938	941	648
ENSGALG00000001209	TP53INP2	tumor protein p53 inducible nuclear protein 2 [Source:NCBI gene;Acc:769066]	TP53INP2	20	105	154	250	194	181	88	160	158	240	155	135	91	129	238	171	279	303	227	131	109	178	343	227	388	234	222	140	249	253	265	223	245	201	231	256	111	273	209	258	112	142	216	191	159	115
ENSGALG00000001214	PARD6A	par-6 partitioning defective 6 homolog alpha (C. elegans) [Source:NCBI gene;Acc:101748842]	PARD6A	11	26	39	35	38	47	77	35	54	29	55	26	30	39	32	50	46	42	46	39	42	27	37	21	33	38	26	15	39	14	33	58	53	36	43	41	46	41	25	45	28	36	30	37	41	101
ENSGALG00000001219	PIGU	phosphatidylinositol glycan anchor biosynthesis class U [Source:NCBI gene;Acc:419124]	PIGU	20	777	873	749	830	887	587	664	713	735	799	638	465	705	837	874	1014	890	840	616	734	716	767	707	1202	803	811	635	767	891	630	717	815	688	645	657	671	654	664	684	827	804	646	816	779	767
ENSGALG00000001220	HERPUD1	homocysteine inducible ER protein with ubiquitin like domain 1 [Source:NCBI gene;Acc:415644]	HERPUD1	11	1571	1773	1940	1418	1537	1118	1219	1456	1540	1433	1501	1232	1199	1831	1418	1790	1608	1724	1449	2084	1503	1520	1839	2112	1587	1680	1407	1756	2024	1527	1713	1817	1974	1760	1573	1937	1870	1756	1561	1673	1634	1674	1394	1350	1461
ENSGALG00000001223	PEX10	peroxisomal biogenesis factor 10 [Source:NCBI gene;Acc:419396]		21	901	1009	825	794	928	796	761	769	811	878	847	724	829	860	811	1026	847	826	889	890	577	614	770	1018	724	849	596	681	934	743	618	671	718	712	732	820	657	691	665	960	930	712	781	815	1040
ENSGALG00000001225	RABGAP1	RAB GTPase activating protein 1 [Source:NCBI gene;Acc:417106]	RABGAP1	17	1902	2263	2399	2192	2549	1288	1878	2363	2023	1800	1561	1378	1725	2284	2127	2607	2742	2359	1646	1869	2241	2706	2509	4251	2933	2705	2467	2953	3139	2711	2929	2420	2884	2494	2782	2394	2787	2614	2611	2026	2085	2070	2155	2240	1683
ENSGALG00000001229	SKI	SKI proto-oncogene [Source:NCBI gene;Acc:428181]		21	399	629	901	771	652	331	749	835	599	418	393	346	473	909	937	860	1096	719	458	454	656	676	553	1049	794	651	592	755	888	782	679	775	802	751	637	308	730	804	747	425	580	778	758	573	433
ENSGALG00000001231	SAMHD1	SAM and HD domain containing deoxynucleoside triphosphate triphosphohydrolase 1 [Source:NCBI gene;Acc:419125]		20	1432	1869	2094	1599	1847	1176	1392	1650	1572	1527	1309	1235	1378	1546	1818	1811	1785	1804	1411	1580	1545	2050	1946	2679	1993	1883	1911	2366	2375	1780	1673	2049	1896	1854	1665	1856	1831	1999	2080	1525	1722	1807	1572	1623	1537
ENSGALG00000001238	STX8	syntaxin 8 [Source:NCBI gene;Acc:417321]		18	1599	1780	1725	1447	1638	1574	1293	1286	1416	1882	1492	1466	1657	1573	1324	1484	1667	1559	1365	1565	1261	1602	1770	1960	1406	1470	1117	1375	1613	1391	1402	1600	1440	1215	1573	1731	1436	1510	1172	1703	1640	1489	1423	1439	2057
ENSGALG00000001239	SLC26A2	E3 ubiquitin/ISG15 ligase TRIM25-like [Source:NCBI gene;Acc:416147]	SLC26A2	13	154	226	364	260	260	168	273	343	236	223	134	144	158	322	296	284	345	297	188	168	237	314	215	481	397	322	256	336	383	272	288	333	379	296	316	165	325	296	255	164	208	314	256	228	220
ENSGALG00000001244		TBC1 domain family member 24-like [Source:NCBI gene;Acc:769242]		18	6021	2788	5154	5665	5588	2277	5496	6266	4829	2189	5399	3296	2019	5929	3950	6188	7147	6970	4015	2899	5121	5754	8550	10105	7850	4773	5864	7871	8365	6119	8134	3276	6430	3968	5863	11980	6636	6799	6789	6412	2569	4448	5570	4910	2975
ENSGALG00000001245	SIRT6	sirtuin 6 [Source:NCBI gene;Acc:428332]		28	1201	1147	1240	1099	1236	1167	1087	1093	1024	1346	1124	993	1175	1044	1023	1118	1212	1056	997	1081	941	1144	1422	1369	972	1080	997	1005	1254	908	937	911	1034	860	1261	1152	1000	948	883	1279	1057	1070	1081	1086	1525
ENSGALG00000001250	APLP2	amyloid beta precursor like protein 2 [Source:NCBI gene;Acc:419727]		24	22181	28637	27338	26082	31577	18133	21390	25484	25719	19466	25654	22765	26152	26433	25569	28369	27212	24757	22052	23789	24837	27021	35375	37736	29829	27657	24957	28307	36949	30816	29928	26311	30680	25274	31001	31979	29693	26740	29765	23622	26385	23593	25647	27743	23694
ENSGALG00000001253	RC3H2	ring finger and CCCH-type domains 2 [Source:NCBI gene;Acc:417109]	RC3H2	17	680	846	1321	1359	1253	465	980	1410	974	583	592	532	620	1268	1145	1312	1502	1284	615	767	882	971	793	2026	1485	1158	1057	1222	1494	1131	1158	1096	1135	984	1046	623	1031	1168	1215	724	779	1140	1336	1101	608
ENSGALG00000001256	NLRC5	NLR family CARD domain containing 5 [Source:NCBI gene;Acc:100857413]		11	165	184	229	210	229	171	156	212	189	78	132	113	205	251	277	252	217	251	135	173	270	320	317	388	307	378	257	248	465	362	307	306	411	319	289	301	334	394	328	176	170	198	206	201	223
ENSGALG00000001258	NUMA1	nuclear mitotic apparatus protein 1 [Source:NCBI gene;Acc:768717]		1	9537	8945	12225	11071	11278	9209	8644	9773	8067	10458	10544	8248	9681	10245	8549	11376	12194	10839	10018	11288	9011	10405	10686	13637	10123	9703	9273	9877	13225	10308	10674	11042	12394	10032	10984	9610	9460	11188	9419	10156	8242	10550	10886	9909	12033
ENSGALG00000001262	CLIC4	chloride intracellular channel 4 [Source:NCBI gene;Acc:419595]	CLIC4	23	10644	11085	9958	10933	12907	8296	10850	9895	10979	9525	9756	9933	12554	11963	11774	10325	11823	10980	9804	11086	9974	11246	13352	16811	13533	13061	9768	12258	14935	13369	13309	13002	16447	14020	14373	10792	11952	9851	12302	11335	10213	8594	10751	11340	10840
ENSGALG00000001263	GTF2IRD1	GTF2I repeat domain containing 1 [Source:NCBI gene;Acc:417487]	GTF2IRD1	19	2409	2888	3171	2880	3687	2267	2487	2396	2834	2292	3139	2684	3745	3065	3061	3287	3743	3409	3020	3041	2201	2003	2723	2993	2230	2782	1743	1879	2636	2248	2368	3068	2945	2542	2672	2474	2300	2106	1880	2565	2661	2737	2832	3239	2962
ENSGALG00000001264	PLXNA2	plexin A2 [Source:NCBI gene;Acc:419857]	PLXNA2	26	170	220	302	331	350	130	272	292	244	196	204	184	257	348	298	364	391	394	190	260	359	268	392	571	504	362	293	367	554	404	326	458	595	411	333	196	372	452	408	181	203	261	325	308	170
ENSGALG00000001267	MAP2K2	mitogen-activated protein kinase kinase 2 [Source:NCBI gene;Acc:396349]		28	1478	1456	1425	1212	1802	1185	1085	985	1317	1663	1373	1272	1430	1189	1495	1537	1380	1345	1175	1455	1110	1163	1189	1427	1066	1158	872	1159	1140	869	975	1322	1067	894	1120	1189	1083	824	1140	1574	1342	1230	1192	1583	1548
ENSGALG00000001270	PRKCZ	protein kinase C zeta [Source:NCBI gene;Acc:419399]	PRKCZ	21	706	780	746	700	810	423	498	625	639	490	527	430	561	866	615	680	710	708	587	640	764	696	761	1076	866	861	680	894	923	725	693	907	904	785	825	769	844	874	833	752	719	644	688	712	553
ENSGALG00000001275	PDCL	phosducin like [Source:NCBI gene;Acc:772371]	PDCL	17	1991	2210	2560	2317	2749	1248	1973	2404	2081	1722	1769	1687	1704	2545	2073	2749	2868	2444	1739	2036	2384	2339	2660	3974	2709	2486	2215	2954	2892	2400	2609	2567	2781	2438	2741	2582	2457	2542	2744	2120	2036	2209	2278	2415	1631
ENSGALG00000001276	HOXB9	homeobox B9 [Source:NCBI gene;Acc:771865]	HOXB9	27	1202	1485	1456	1382	1403	1084	1173	1146	1230	843	1165	1074	1452	1592	1297	1181	1589	1114	1377	1621	1320	1239	1664	1457	1315	1139	1005	1210	1347	1297	1046	1139	1076	982	1424	1279	1139	1264	1217	1280	1368	1257	1359	1233	1416
ENSGALG00000001279	ZNF652	zinc finger protein 652 [Source:NCBI gene;Acc:419987]	ZNF652	27	1164	1300	1668	1447	1531	793	1273	1511	1357	927	1004	957	1168	1562	1413	1496	1642	1545	1033	1160	1134	1374	1277	1912	1429	1333	1172	1413	1529	1162	1343	1331	1445	1381	1352	1255	1228	1331	1373	1240	1198	1440	1423	1345	1036
ENSGALG00000001283	SRRM1	serine and arginine repetitive matrix 1 [Source:NCBI gene;Acc:428216]		23	7502	7909	9987	9456	9407	6332	7297	8133	7629	6805	7539	7125	7731	8732	8649	9290	9581	8406	7228	8477	8107	8789	8965	12792	9184	10194	8705	9221	10852	8742	8808	9615	10601	9314	9823	9877	9210	10241	8090	7989	7287	8619	9298	8265	8274
ENSGALG00000001288				21	77	61	117	70	61	54	61	78	55	57	114	83	113	83	72	69	78	90	69	67	60	21	88	41	98	110	79	99	97	48	59	42	79	61	75	91	188	112	58	82	56	101	69	54	71
ENSGALG00000001289		SHC (Src homology 2 domain containing) transforming protein 2 [Source:NCBI gene;Acc:770341]		28	300	462	442	414	557	365	491	310	403	324	423	489	387	450	416	424	369	489	412	539	338	388	344	418	325	409	321	343	489	363	336	535	434	469	544	431	369	307	259	319	426	381	407	489	477
ENSGALG00000001304		transmembrane protein 52 [Source:NCBI gene;Acc:419401]		21	40	78	55	59	77	36	43	49	75	98	51	52	74	70	108	75	86	68	68	70	97	64	92	119	95	74	92	117	50	78	76	70	52	64	75	114	67	118	98	43	72	47	58	68	47
ENSGALG00000001306	NFRKB	nuclear factor related to kappaB binding protein [Source:NCBI gene;Acc:419730]		24	1801	1843	2172	1971	2364	1235	1575	2046	1732	1455	1498	1459	1879	1895	1935	2091	2351	1939	1542	1729	1590	1766	1616	2588	1887	1656	1548	1730	2217	1558	1762	1793	1950	1665	1873	1716	1680	1710	1639	1918	1698	1874	1938	2077	1614
ENSGALG00000001309	SNF8	SNF8, ESCRT-II complex subunit [Source:NCBI gene;Acc:419990]	SNF8	27	925	926	849	768	980	755	707	673	660	1139	867	871	1019	910	811	926	794	711	949	1003	540	689	829	1009	685	670	638	707	847	699	698	748	777	624	734	869	730	657	646	985	853	733	755	861	987
ENSGALG00000001310	TRNAU1AP	tRNA selenocysteine 1 associated protein 1 [Source:NCBI gene;Acc:419597]	TRNAU1AP	23	354	376	558	484	484	286	366	340	349	338	300	356	307	281	424	473	505	435	391	384	370	330	438	402	395	535	375	446	574	416	441	461	375	373	417	433	472	388	419	377	346	482	476	425	374
ENSGALG00000001311	ARHGAP44	Rho GTPase activating protein 44 [Source:NCBI gene;Acc:427797]	ARHGAP44	18	67	82	107	58	96	50	84	83	47	38	90	71	42	45	86	68	95	76	62	57	29	35	43	23	28	11	34	29	5	20	12	36	22	30	52	21	26	4	4	71	76	92	57	84	65
ENSGALG00000001313	EIF4H	eukaryotic translation initiation factor 4H [Source:NCBI gene;Acc:417490]		19	13987	15735	16799	13972	16749	10967	13142	13679	13955	13831	12709	13226	14840	16046	13990	16066	15575	14077	12950	14561	11966	12553	14359	18052	13131	13453	12063	12755	16615	12824	13588	13257	13648	11816	12995	13806	12353	12348	12194	14895	14498	14498	13739	14715	14330
ENSGALG00000001314	PTGS1	prostaglandin-endoperoxide synthase 1 (prostaglandin G/H synthase and cyclooxygenase) [Source:NCBI gene;Acc:427752]	PTGS1	17	2673	2513	3437	2942	3514	1867	2276	3591	3097	2417	2519	2939	2413	3261	2306	3676	4585	3823	2005	2116	11403	12623	13792	15338	9534	9600	8727	11148	14717	9822	11436	7254	10578	8425	10624	13219	11586	14670	14685	2847	2315	2966	2893	3087	2440
ENSGALG00000001315	UBE2Z	ubiquitin conjugating enzyme E2 Z [Source:NCBI gene;Acc:419991]	UBE2Z	27	423	455	610	412	548	307	449	507	474	382	352	343	390	584	390	533	507	554	280	385	381	514	573	711	534	486	407	514	609	413	512	489	568	436	392	424	428	510	528	450	419	526	405	481	401
ENSGALG00000001316	CPNE2	copine 2 [Source:NCBI gene;Acc:415646]		11	2132	2660	2650	2558	2564	1818	2098	2365	2565	2252	2061	1971	2323	2758	2145	2370	2494	2576	2261	2234	1940	2390	2353	2935	2293	2230	1760	2068	2135	1837	2282	2640	3080	1906	2063	2446	2106	1997	1959	2270	2451	2287	2515	2253	2376
ENSGALG00000001317		hyperpolarization activated cyclic nucleotide-gated potassium channel 2 [Source:NCBI gene;Acc:428335]		28	3844	3593	4295	3528	3763	2546	2879	3310	3493	3502	3095	2753	3470	4117	3249	3509	4152	3720	2894	3604	2839	3325	3947	4970	3400	3584	3023	3083	3923	3268	3078	3303	3940	2732	3213	3168	3269	3536	3506	4094	3311	3707	3469	3306	3327
ENSGALG00000001319	CAMK1G	calcium/calmodulin-dependent protein kinase IG [Source:NCBI gene;Acc:419859]	CAMK1G	26	613	384	737	567	566	476	498	628	423	493	502	470	388	568	560	759	640	546	392	627	1202	1402	1529	1668	1152	1039	1006	1436	1611	1010	1301	907	935	777	1073	1503	1523	1388	1316	653	354	636	558	497	622
ENSGALG00000001325	CYP1A1	cytochrome P450, family 1, subfamily A, polypeptide 1 [Source:NCBI gene;Acc:396052]		10	1325	1569	1088	756	907	769	658	1145	895	608	1074	1129	808	1540	876	1064	859	969	798	1116	3261	3574	3554	4097	4005	2736	2016	2019	2112	4284	2755	4552	4153	3346	4426	4854	2545	3000	2361	1411	1446	939	743	797	1005
ENSGALG00000001328	BSG	basigin (Ok blood group) [Source:NCBI gene;Acc:770363]		28	28502	31570	33527	25613	28492	23157	23728	23757	24252	29685	25979	24235	27097	28075	25110	30043	25087	24765	24693	25814	28091	31276	37318	36397	26787	27384	28198	29808	40883	27710	29520	25305	27880	24140	31712	38968	26983	26777	25687	30353	29088	28934	25186	25033	30259
ENSGALG00000001329	EPB41	erythrocyte membrane protein band 4.1 [Source:NCBI gene;Acc:396493]		23	5023	5002	6245	5568	6573	2560	4681	6837	4256	2485	3511	3186	3232	6112	5076	5309	6064	5053	3766	3729	6128	6524	6835	12611	7312	6569	6809	7042	7776	6065	8045	4427	6215	5403	7194	7863	7316	6507	7184	5349	4609	5390	5475	5775	3345
ENSGALG00000001330	ATP5MC1	ATP synthase, H+ transporting, mitochondrial Fo complex subunit C1 (subunit 9) [Source:NCBI gene;Acc:419992]	ATP5MC1	27	6068	5252	5182	4401	5305	4570	4213	4795	4636	6185	5518	4158	5498	5043	4184	4535	4452	4547	4598	4764	4984	5332	7456	7229	5395	5151	5200	5548	7684	5710	5931	4025	5026	4220	5470	7741	4851	5367	5691	6462	4839	4472	4328	4661	5972
ENSGALG00000001331	ST14	suppression of tumorigenicity 14 [Source:NCBI gene;Acc:419731]	ST14	24	4570	5346	7768	5269	6123	4583	4235	4587	4795	5684	4148	3776	4615	5548	5026	6841	5976	5109	3935	4242	4476	6102	5193	7403	4912	4689	4492	5774	6006	5095	5693	5287	5373	4386	4598	4670	4960	4589	5390	4867	4926	6704	5181	5380	5989
ENSGALG00000001332	RBL1	RB transcriptional corepressor like 1 [Source:NCBI gene;Acc:419126]	RBL1	20	1647	1781	2234	1921	2159	1329	1782	1762	1722	1310	1549	1214	1679	2189	1971	2045	2319	2093	1574	1705	1029	1152	1180	1658	1475	1542	1115	1187	1414	1209	1103	1392	1533	1202	1320	1009	1078	1182	1148	1754	1641	1928	1889	1897	1737
ENSGALG00000001333	MRRFP1	mitochondrial ribosome recycling factor pseudogene 1 [Source:NCBI gene;Acc:417110]		17	582	700	810	666	772	557	643	629	568	832	627	628	667	632	566	758	850	660	565	594	753	906	888	988	694	849	771	863	1096	904	871	823	909	692	983	886	706	936	720	620	645	699	655	678	728
ENSGALG00000001334	GNB1	G protein subunit beta 1 [Source:NCBI gene;Acc:419402]		21	21600	24405	22285	20341	25332	15378	19477	20488	20654	19269	18723	19555	22357	23965	21892	24272	22831	21894	18389	21791	18658	18007	24216	29583	21493	20970	17776	20335	23751	18835	18912	20487	21284	18903	20826	22518	19420	18202	20482	23003	22486	19232	20002	22256	20094
ENSGALG00000001335	FAM18B1	family with sequence similarity 18, member B1 [Source:NCBI gene;Acc:417324]		18	2986	3938	3375	2958	3455	2715	2526	2893	3000	3538	2692	2867	3332	3357	2957	3600	3402	3254	3020	3306	3325	3283	3765	4497	3148	3113	3350	3317	3829	3276	3405	3708	3479	3322	3566	3704	3093	3161	3166	3180	3628	2913	2909	3035	3548
ENSGALG00000001341	ZBTB44	zinc finger and BTB domain containing 44 [Source:NCBI gene;Acc:101751641]	ZBTB44	24	503	526	955	957	968	305	671	962	773	303	406	367	479	932	838	853	1174	833	438	362	762	753	837	1885	935	808	789	1068	1369	1029	1215	648	827	501	1011	619	1020	988	1179	536	485	824	941	850	399
ENSGALG00000001342	HCN2	hyperpolarization activated cyclic nucleotide-gated potassium channel 2 [Source:NCBI gene;Acc:770384]	HCN2	28	46	86	93	54	63	34	55	64	63	42	71	49	25	28	40	64	95	56	47	83	51	61	48	86	73	74	51	77	93	85	36	74	105	88	58	91	74	82	82	49	79	80	53	55	44
ENSGALG00000001343	LAMB3	laminin subunit beta 3 [Source:NCBI gene;Acc:428268]	LAMB3	26	1048	974	1535	1408	1365	790	1144	1721	973	726	742	890	737	1613	1412	1863	1569	1610	832	952	2724	3537	3113	4122	2557	2552	2352	3369	3948	2302	3793	2486	2705	2053	2454	2388	3711	3171	3432	1116	897	1325	1385	1199	1032
ENSGALG00000001347	LHX6	LIM homeobox 6 [Source:NCBI gene;Acc:772259]	LHX6	17	158	219	257	274	293	142	223	300	316	195	97	175	229	219	274	284	377	272	159	179	261	295	248	433	353	336	318	268	364	257	245	389	410	412	304	212	237	348	221	168	202	222	269	257	186
ENSGALG00000001350	RSPRY1	ring finger and SPRY domain containing 1 [Source:NCBI gene;Acc:415648]	RSPRY1	11	2166	1958	1994	1905	2221	1424	1637	1502	1408	1628	1733	1574	1394	1824	1792	2192	2130	1597	1550	1858	1673	1751	2047	2746	1676	1838	1752	1852	2464	1727	1638	1926	1830	1808	1791	2030	1740	1810	1810	2307	1804	1721	1873	1951	1861
ENSGALG00000001362	CLK3	CDC like kinase 3 [Source:NCBI gene;Acc:415295]		10	1108	1103	1277	1081	1209	979	991	1131	1042	1092	1121	883	1054	1255	1108	1232	1365	1307	922	1206	1103	1152	1334	1664	1207	1268	1111	1379	1601	1223	1153	1333	1356	1202	1278	1533	1260	1337	1087	1180	1016	1102	1063	1062	1279
ENSGALG00000001363	MYBBP1A	MYB binding protein 1a [Source:NCBI gene;Acc:417491]	MYBBP1A	19	1561	1759	1813	1864	2072	1173	1676	1590	1648	1738	1541	1295	1612	1906	1579	2064	1891	1778	1499	1728	1251	1256	1363	1838	1310	1169	1084	1314	1399	1228	1153	1574	1189	1126	1325	1317	1042	1038	1355	1662	1621	1565	1833	1820	1533
ENSGALG00000001364	CSNK1A1	casein kinase 1 alpha 1 [Source:NCBI gene;Acc:395924]		13	8700	10571	10599	9517	10723	6437	8375	9527	9363	7837	7479	7653	8191	10769	9396	10688	10708	9314	8050	8817	8507	9006	10057	13116	9451	8743	8042	9556	11342	9074	8793	9827	9953	8265	9438	9019	9255	7998	9499	9265	9740	9147	9358	9421	8411
ENSGALG00000001366	CASP9	caspase 9 [Source:NCBI gene;Acc:426970]	CASP9	21	896	828	1034	625	814	707	641	712	842	1136	797	707	765	690	841	895	1032	892	801	940	721	1240	1096	1386	914	1010	914	1063	1153	1008	951	1251	1098	1175	1055	992	923	990	924	954	763	892	615	715	924
ENSGALG00000001370	ADAMTS8	ADAM metallopeptidase with thrombospondin type 1 motif, 8 [Source:NCBI gene;Acc:769222]	ADAMTS8	24	1016	1786	2722	1501	1752	1026	1563	1511	1883	957	1510	978	1428	1576	1723	2079	2956	1866	1135	1384	1834	1799	2334	3553	2186	1509	1549	2360	2670	2395	2153	1177	2416	1686	2641	1976	3241	2520	2702	1082	1646	2349	1476	1539	1341
ENSGALG00000001371	HS3ST3A1	heparan sulfate-glucosamine 3-sulfotransferase 3B1 [Source:NCBI gene;Acc:769490]	HS3ST3A1	18	24	23	47	50	47	28	29	28	38	23	29	30	39	21	28	60	39	60	40	31	5	13	19	7	53	12	29	11	50	36	13	41	6	27	31	15	7	13	12	26	21	41	49	41	37
ENSGALG00000001373	TRAF3IP3	TRAF3 interacting protein 3 [Source:NCBI gene;Acc:419862]	TRAF3IP3	26	388	304	263	347	347	171	217	346	164	236	246	240	334	405	246	296	322	295	263	363	329	340	436	506	365	244	249	265	393	247	322	239	283	317	453	441	287	345	213	413	280	227	341	305	223
ENSGALG00000001374	SLC35E2B	solute carrier family 35 member E2B [Source:HGNC Symbol;Acc:HGNC:33941]	SLC35E2B	21	2146	2535	2659	2463	2706	1678	2009	2017	2091	1982	2083	1944	2305	2700	2450	2572	2561	2377	2033	2643	1893	1804	2359	3051	2324	2375	1988	1880	2126	1891	1877	2590	2451	2206	1922	1978	2010	1954	1827	2285	2336	2295	2422	2377	2193
ENSGALG00000001375	COX10	COX10, heme A:farnesyltransferase cytochrome c oxidase assembly factor [Source:NCBI gene;Acc:417329]		18	972	1106	1040	982	1195	728	916	993	939	948	821	684	782	1091	871	1175	1163	908	786	881	758	756	1091	1665	880	835	794	1027	1228	950	880	942	1179	833	907	1113	983	868	1050	1035	1019	898	966	1050	951
ENSGALG00000001376	ARID3B	AT-rich interaction domain 3B [Source:NCBI gene;Acc:100859297]		10	1568	1603	2403	1937	1828	1165	1579	2007	1403	1503	1139	1235	1536	1903	1900	1913	2253	1997	1431	1340	1299	1834	1421	2257	1606	1556	1470	1489	2061	1719	2112	1324	1627	1400	1432	1344	1724	1777	1520	1670	1477	2074	1905	1606	1522
ENSGALG00000001377	POLRMT	RNA polymerase mitochondrial [Source:NCBI gene;Acc:420084]	POLRMT	28	1419	1404	1697	1574	1697	1193	1397	1559	1542	1381	1229	1119	1217	1540	1420	1683	1948	1741	1288	1486	1444	1548	1562	2478	1589	1525	1336	1633	2103	1504	1636	1433	1653	1346	1686	1598	1626	1805	1712	1511	1294	1465	1548	1491	1559
ENSGALG00000001382	CDC2L1	cell division cycle 2-like 1 (PITSLRE proteins) [Source:NCBI gene;Acc:419406]		21	2032	2545	2387	2622	2873	1624	1849	2187	2151	1791	2232	1980	1600	2704	2316	2673	2506	2355	2045	2402	1931	2166	2836	3670	2493	2709	2411	2666	3387	2666	2082	2917	2666	2371	2703	2660	2422	2619	2169	2164	2345	2060	2578	2524	2122
ENSGALG00000001383	HTR4	5-hydroxytryptamine receptor 4 [Source:NCBI gene;Acc:416150]	HTR4	13	31	23	42	50	37	19	32	21	72	63	31	39	49	30	11	50	36	35	30	26	22	30	43	61	14	38	40	29	53	19	30	37	18	24	32	25	18	24	25	33	21	36	49	33	25
ENSGALG00000001387	SPNS2	sphingolipid transporter 2 [Source:HGNC Symbol;Acc:HGNC:26992]	SPNS2	19	143	185	317	216	306	133	269	307	234	147	177	160	166	310	300	347	349	372	177	202	286	266	327	427	401	330	302	279	387	341	304	313	325	286	340	188	259	366	331	152	170	274	212	269	174
ENSGALG00000001389		tubulin tyrosine ligase like 11 [Source:NCBI gene;Acc:417115]		17	407	554	659	596	569	436	446	551	489	515	375	390	492	532	664	515	488	475	459	576	468	512	547	602	471	530	415	389	672	542	560	426	465	395	390	437	465	333	455	433	510	569	586	500	570
ENSGALG00000001392	MMP23B	matrix metallopeptidase 23A (pseudogene) [Source:NCBI gene;Acc:419407]	MMP23B	21	1283	2232	2350	1868	2269	1534	1605	1752	2028	1721	2094	1769	2105	2115	2433	2286	2340	1994	1720	2588	1753	1427	2076	2029	1995	2708	1661	1293	1882	1848	1799	2483	2367	2025	1859	1670	2109	1809	1362	1366	2057	2028	1837	1993	2004
ENSGALG00000001394	UBL7	ubiquitin like 7 [Source:NCBI gene;Acc:415297]		10	1806	1846	2010	1674	2087	1546	1641	1547	1771	2014	1813	1542	2329	1850	1628	1954	1830	1673	1763	1741	1444	1564	1799	1771	1558	1534	1246	1342	1826	1480	1805	1523	1508	1284	1560	1379	1211	1228	1226	1923	1701	1735	1646	1834	2020
ENSGALG00000001405		interferon regulatory factor 6 [Source:NCBI gene;Acc:419863]		26	3337	2812	3419	3141	3599	2393	2472	3370	3156	2957	2869	2550	2360	3338	2614	3938	3340	3161	2460	2654	3708	3944	4997	6390	3900	3834	3379	3857	5144	3721	4078	3110	3641	2765	3964	4240	3760	3890	4917	3554	2591	2951	3089	3162	3127
ENSGALG00000001407	ADAMTS15	ADAM metallopeptidase with thrombospondin type 1 motif, 15 [Source:NCBI gene;Acc:419733]	ADAMTS15	24	5850	9661	9437	8399	9785	5230	8544	8146	9409	4938	7329	6342	6478	9363	8924	8098	8928	8124	7347	10055	6929	6296	7551	9908	9069	10324	6291	5215	10210	7881	7188	11105	11552	10177	8472	5052	6944	7890	7122	6230	8901	8144	8259	8597	6834
ENSGALG00000001412	SEMA7A	semaphorin 7A (John Milton Hagen blood group) [Source:NCBI gene;Acc:415298]		10	1491	1517	2319	1855	1646	1292	1590	1795	1751	1268	1765	1299	1536	2004	1878	2011	2574	1989	1512	1424	2434	2643	2820	4266	2439	2617	2314	2870	3604	3113	3432	2200	2652	1937	2356	2999	2920	3061	2534	1588	1398	2001	1824	1446	1688
ENSGALG00000001416	ADRA1B	adrenoceptor alpha 1B [Source:NCBI gene;Acc:373890]	ADRA1B	13	29	53	39	52	58	52	55	38	40	41	44	46	48	54	82	53	68	30	20	35	44	15	48	53	6	16	44	26	23	34	49	35	87	22	41	57	40	40	34	31	49	34	51	51	68
ENSGALG00000001419	DAB2IP	DAB2 interacting protein [Source:NCBI gene;Acc:417117]	DAB2IP	17	1596	2103	2849	2716	2925	1116	2482	2829	2456	1334	1603	1276	1667	2741	2299	2517	3613	2887	1777	2026	2373	2837	2517	4232	3201	3080	2563	3343	3760	3354	3395	2649	3339	3145	3272	1996	2823	3221	3505	1700	1938	2459	2671	2570	1458
ENSGALG00000001420	RALGAPB	Ral GTPase activating protein non-catalytic beta subunit [Source:NCBI gene;Acc:419128]		20	3112	3665	4252	3908	4104	2044	3274	3592	3060	2587	2695	2617	2859	3847	3681	4049	4594	3836	2565	2926	2670	3019	2605	5026	3724	3370	2726	3635	4244	2985	2859	3322	3243	3087	2968	2218	3121	3257	3025	3314	3377	3670	3843	3606	2671
ENSGALG00000001425	SNX19	sorting nexin 19 [Source:NCBI gene;Acc:419734]	SNX19	24	1121	1540	1753	1564	1598	1106	1318	1344	1510	1179	1514	1183	1164	1548	1592	1621	1737	1679	1325	1608	1021	1308	1330	1814	1571	1513	1210	1331	1731	1503	1176	1812	1742	1487	1280	1072	1529	1418	1034	1194	1419	1513	1538	1404	1445
ENSGALG00000001428	EFHD1	EF-hand domain family member D1 [Source:NCBI gene;Acc:424741]		9	3721	4383	4912	3843	4296	2948	3240	3536	4569	4493	3488	3261	3516	4242	4012	4880	4230	3950	3544	3972	4059	4159	5479	6270	4349	3867	3711	3819	5457	3693	3472	3784	4399	3310	4398	4611	3362	3660	4333	3963	4038	4239	3779	3774	3852
ENSGALG00000001429	TTC1	tetratricopeptide repeat domain 1 [Source:NCBI gene;Acc:416152]	TTC1	13	1201	1437	1194	1132	1298	1026	1087	1136	993	1377	989	1161	1324	1256	1203	1307	1154	1100	1022	1225	1025	1062	1171	1403	1029	1113	906	1041	1160	1062	980	1137	1059	885	1020	1273	873	900	850	1279	1324	1030	1113	1140	1341
ENSGALG00000001433	B3GNTL1	UDP-GlcNAc:betaGal beta-1,3-N-acetylglucosaminyltransferase-like 1 [Source:NCBI gene;Acc:417333]	B3GNTL1	18	95	145	168	178	156	153	110	174	140	108	83	118	141	164	128	177	248	212	147	130	175	232	136	224	194	180	145	167	160	261	163	218	180	168	192	195	264	214	148	101	134	145	175	137	200
ENSGALG00000001434	STOM	stomatin [Source:NCBI gene;Acc:417118]	STOM	17	1426	1365	1241	1297	1152	1061	962	1086	1017	899	1297	1127	1386	1105	924	1174	992	1112	1178	1025	1376	1497	1548	1871	1619	1360	900	1671	2226	1515	1514	945	1563	1435	1468	1871	1231	1544	1566	1519	1258	1071	1275	1012	1386
ENSGALG00000001437	NTM	neurotrimin [Source:NCBI gene;Acc:395450]		24	9	93	87	36	42	23	38	56	47	24	54	33	103	29	57	56	57	110	19	36	95	84	60	91	58	71	52	57	80	100	69	70	95	95	58	44	38	76	57	10	86	75	35	37	30
ENSGALG00000001439	RANBP10	RAN binding protein 10 [Source:NCBI gene;Acc:415653]	RANBP10	11	1250	1243	1208	1216	1370	771	1105	1367	961	910	991	1000	999	1353	1190	1264	1290	1139	922	1164	1155	1101	1292	1842	1075	944	938	1095	1293	991	1251	892	1064	926	1062	1260	1009	910	869	1331	1145	1043	1196	1204	1007
ENSGALG00000001441	UBE2G1	ubiquitin conjugating enzyme E2 G1 [Source:NCBI gene;Acc:770961]		19	2881	3714	2723	2457	3399	1976	2688	2597	2427	2814	2581	2351	2560	2963	2508	2945	2658	2572	2423	2800	2462	2490	3444	4076	2667	2362	2398	2578	3559	2277	2451	2687	2899	2383	2615	3171	2352	2270	2308	3068	3422	2350	2416	2986	2582
ENSGALG00000001445	FABP6	fatty acid binding protein 6 [Source:NCBI gene;Acc:416154]		13	175	107	162	171	159	193	111	112	143	186	155	153	239	117	121	176	168	135	168	148	106	173	195	173	110	106	135	132	114	99	123	142	124	125	141	166	107	146	115	186	99	140	168	140	252
ENSGALG00000001446	GSN	gelsolin [Source:NCBI gene;Acc:395774]		17	38808	33599	37808	31110	29064	30830	25929	32719	31635	34164	30099	30089	25506	37435	20554	45780	36973	35281	30069	24190	38916	53702	47142	33199	47694	51046	34456	38914	50118	35478	37037	46620	43585	51479	32672	38236	29789	35141	38039	41329	30957	32629	30591	25535	40285
ENSGALG00000001449	STRA6	stimulated by retinoic acid 6 [Source:NCBI gene;Acc:415301]		10	105	84	113	91	70	108	30	57	66	51	54	72	55	30	82	88	79	147	48	81	112	343	227	246	112	289	250	163	185	167	413	373	174	109	118	115	244	120	153	112	77	98	89	62	141
ENSGALG00000001450	IGSF9B	immunoglobulin superfamily member 9B [Source:NCBI gene;Acc:428237]	IGSF9B	24	5	17	37	42	32	3	34	17	18	2	1	10	15	35	22	37	36	15	0	12	36	38	24	122	55	23	27	52	95	48	35	27	52	37	33	30	54	41	66	5	16	32	41	28	4
ENSGALG00000001452	ATP5PB	ATP synthase peripheral stalk-membrane subunit b [Source:NCBI gene;Acc:419866]	ATP5PB	26	7108	9135	6636	6042	7224	5509	5809	6299	6080	7934	6558	6202	7773	6824	6274	6848	6439	6693	6112	6412	5778	5535	7305	7912	5890	5828	5612	6277	7340	5527	6265	5721	6082	5558	5850	8163	5428	5683	6167	7570	8417	5727	5941	6347	7199
ENSGALG00000001459	TNNC1	troponin C1, slow skeletal and cardiac type [Source:NCBI gene;Acc:396032]		12	1311	1140	1693	1134	1740	1532	1359	1500	1157	1836	1698	1875	2317	1958	1138	923	1060	971	1240	1231	1366	1713	2619	2454	1296	2758	1644	849	1314	968	1085	2027	1938	1833	1176	1437	1377	1051	761	1396	1050	1461	1115	1529	2002
ENSGALG00000001463	PDIK1L	PDLIM1 interacting kinase 1 like [Source:HGNC Symbol;Acc:HGNC:18981]	PDIK1L	23	509	513	753	700	748	285	524	728	511	307	416	395	366	812	622	679	868	634	461	532	560	605	752	1315	734	812	767	710	925	637	502	599	688	776	654	674	745	786	584	542	473	650	688	657	372
ENSGALG00000001465	RPL38	ribosomal protein L38 [Source:NCBI gene;Acc:771528]		18	8800	11096	8993	7201	10555	8253	7708	9016	7642	14976	9584	8154	10221	7306	7660	9063	8323	8584	7752	8868	6459	8091	10312	8294	7759	8953	6994	7377	9945	7220	7841	8675	8146	7555	7415	10296	6477	7271	7415	9372	10224	7761	7081	9273	10784
ENSGALG00000001467	ANKFY1	ankyrin repeat and FYVE domain containing 1 [Source:NCBI gene;Acc:417494]	ANKFY1	19	1316	1820	2255	2033	2287	835	1667	2261	1738	1048	1039	1053	1273	2352	2034	1994	2356	2492	1212	1312	1426	1574	1379	2686	2060	1621	1602	1827	1988	1436	1496	1772	1777	1700	1577	996	1685	1647	1534	1401	1677	1946	1999	2009	1091
ENSGALG00000001470	STOML1	stomatin like 1 [Source:NCBI gene;Acc:415303]		10	1044	1142	1250	1236	1255	1112	860	846	1043	1319	1059	916	1281	1080	960	1179	1098	1149	951	1069	866	971	1129	1244	983	1023	809	954	1224	1000	948	1236	1065	912	1256	1005	1070	1080	730	1112	1052	1079	1215	1103	1453
ENSGALG00000001472	JAM3	junctional adhesion molecule 3 [Source:NCBI gene;Acc:419736]	JAM3	24	3557	5205	4756	4258	5492	2850	3406	4091	4734	3248	4071	4027	4762	4683	4355	4808	5357	4486	3205	4994	4254	5240	5646	5640	4072	6102	3437	4853	5437	4509	5050	6002	6279	5214	5564	4890	5411	5127	4106	3788	4796	4104	4187	4825	3724
ENSGALG00000001473	MIB2	mindbomb E3 ubiquitin protein ligase 2 [Source:NCBI gene;Acc:419408]		21	1327	1468	1638	1459	1618	877	1179	1454	1244	989	1182	1081	942	1459	1408	1658	1570	1454	1148	1388	1430	1474	1883	2484	1659	1577	1409	1796	2039	1628	1517	1923	1573	1514	1591	1380	1650	1805	1460	1413	1353	1414	1435	1422	1146
ENSGALG00000001474	RAB14	RAB14, member RAS oncogene family [Source:NCBI gene;Acc:417119]		17	7023	8095	8023	7283	7809	5454	6782	7099	6947	6506	6623	6338	6533	7557	7335	7752	7961	7093	6321	7707	6778	6048	8331	11059	7329	6856	6889	8340	9202	7877	6416	7267	7992	6972	7317	7873	7211	6260	7555	7479	7459	6924	7161	6861	7127
ENSGALG00000001475	STMN1	stathmin 1 [Source:NCBI gene;Acc:396057]		23	10247	13204	9686	7732	11109	8678	8511	8185	7801	15638	10389	9921	11609	10018	8955	9640	10475	8827	10567	12006	3002	2429	4070	3683	3690	3603	2966	2931	3957	3623	2672	3352	4142	4421	3499	3706	3033	2099	2758	10913	12166	8359	7603	9760	11339
ENSGALG00000001476		RAP1A, member of RAS oncogene family [Source:NCBI gene;Acc:419867]		26	5159	6473	5305	4435	6286	4177	4872	4786	4696	4841	4953	4973	5707	5614	5184	5280	5256	4938	4576	5573	5075	5325	6941	7658	5347	5462	4444	5697	6545	4983	4673	5674	5824	5305	5623	6591	5026	4767	5010	5494	5964	4578	4361	5523	5458
ENSGALG00000001479	CYB5D2	cytochrome b5 domain containing 2 [Source:NCBI gene;Acc:417495]	CYB5D2	19	926	889	833	734	879	842	760	701	772	912	941	739	863	797	741	962	784	735	761	720	783	879	991	1024	884	914	653	977	1024	712	955	927	918	733	1004	1074	860	832	800	986	819	719	722	772	1100
ENSGALG00000001480	INKA2	family with sequence similarity 212, member B [Source:NCBI gene;Acc:419868]	INKA2	26	205	240	190	166	305	272	204	144	243	212	222	189	366	234	201	223	278	219	253	190	94	102	142	109	122	100	67	67	140	101	130	69	89	47	105	86	97	122	70	218	221	164	163	268	355
ENSGALG00000001483		Golgi integral membrane protein 4-like [Source:NCBI gene;Acc:419409]		21	2125	2464	2539	2386	2455	1761	1991	2018	1975	1916	2194	1910	2582	2522	2280	2240	2923	2496	2351	2857	1521	1600	1668	1994	1635	1563	1391	1333	1937	1873	1476	1771	1591	1345	1848	1488	1395	1524	1333	2263	2270	2191	2346	2157	2301
ENSGALG00000001489	SSU72	SSU72 homolog, RNA polymerase II CTD phosphatase [Source:NCBI gene;Acc:419410]		21	1964	2362	2068	1746	1864	1548	1698	1688	1566	1971	1729	1666	2017	2008	1920	2287	2085	1805	1716	1827	1687	2103	2163	2776	1886	1859	1672	2004	2329	1927	1870	1999	1971	1945	1778	2365	1986	1702	1875	2092	2176	1785	1717	1638	2023
ENSGALG00000001490	KCNJ13	Potassium inwardly rectifying channel subfamily J member 13 [Source:NCBI gene;Acc:101749520]	KCNJ13	9	3466	4347	5206	3999	4705	2941	3128	3264	2570	4602	2045	3484	4300	2893	2908	4134	3076	2798	2635	3444	3488	4342	1817	4850	2933	3726	2587	3671	2096	1440	3535	5096	3585	3256	3657	2217	2964	1389	2720	3691	4005	4493	3932	4134	3843
ENSGALG00000001491	NCAPD3	non-SMC condensin II complex subunit D3 [Source:NCBI gene;Acc:419737]	NCAPD3	24	997	1118	1319	1123	1333	669	1125	1183	1154	776	852	714	1097	1357	1107	1319	1272	1227	955	987	448	348	453	674	510	468	433	490	638	493	426	463	527	393	500	367	439	346	449	1062	1030	1138	1104	1171	874
ENSGALG00000001492	NDRG3	uncharacterized LOC107057310 [Source:NCBI gene;Acc:107057310]	NDRG3	20	2618	3124	2542	2251	2891	1590	2296	2308	2334	2488	2507	2078	2326	2572	2090	2716	2784	2852	2206	2166	1725	1661	1997	3165	2287	1955	1853	2334	2640	2053	1832	1919	2509	1829	2301	2292	1890	2123	1942	2788	2878	2194	2213	2540	2078
ENSGALG00000001501	MAPK3	mitogen-activated protein kinase 3 [Source:NCBI gene;Acc:373953]		15	4385	5124	5530	4843	5708	2755	4409	5265	5034	3640	3652	3869	4432	5526	5475	5747	6036	5379	3614	4386	4676	4462	5433	8361	5390	4826	4645	5469	6385	5028	5098	5091	5371	4592	5186	4431	5011	4955	5576	4670	4721	4772	4762	5015	3600
ENSGALG00000001502	UTP11	UTP11, small subunit processome component homolog (S. cerevisiae) [Source:NCBI gene;Acc:419606]	UTP11	23	1527	1898	1707	1608	1939	1266	1532	1375	1498	1821	1513	1323	1630	1711	1639	1904	1470	1715	1463	1685	1321	1120	1780	2083	1434	1264	1247	1403	1596	1250	1058	1307	1422	1123	1314	1644	1068	1203	1148	1626	1749	1473	1581	1704	1654
ENSGALG00000001503	TBCD	tubulin folding cofactor D [Source:NCBI gene;Acc:417334]		18	1347	1821	1766	1524	1722	1086	1229	1551	1486	1274	1137	1115	1458	1828	1481	1800	1786	1694	1249	1363	1363	1415	1553	2061	1495	1430	1327	1409	1749	1436	1548	1876	1580	1592	1544	1365	1468	1344	1565	1434	1678	1524	1499	1513	1419
ENSGALG00000001504	DDX20	DEAD-box helicase 20 [Source:NCBI gene;Acc:419869]	DDX20	26	916	1070	886	874	1074	690	768	861	973	897	724	661	1081	984	854	1006	951	882	811	817	608	679	912	1040	809	684	658	674	889	777	669	737	840	578	673	763	711	689	711	975	986	765	859	944	902
ENSGALG00000001506	PTTG2	pituitary tumor-transforming 2 [Source:NCBI gene;Acc:416158]		13	917	969	772	723	915	636	696	816	665	926	799	714	928	868	763	847	718	600	673	829	321	239	463	404	370	396	282	308	360	314	302	372	354	336	344	308	326	217	298	977	893	666	711	804	831
ENSGALG00000001513	CNTRL	centriolin [Source:NCBI gene;Acc:417121]		17	1369	1471	1731	1738	1839	1072	1303	1638	1450	1154	1433	1109	1128	1814	1702	1733	2170	1558	1228	1582	1408	1250	1287	2061	1591	1649	1436	1476	1914	1675	1308	1563	1472	1612	1430	1300	1424	1350	1500	1458	1355	1494	1709	1616	1401
ENSGALG00000001518	ZNF750	zinc finger protein 750 [Source:NCBI gene;Acc:101750712]	ZNF750	18	478	641	817	601	679	459	505	685	515	459	391	411	381	605	538	818	593	517	323	371	543	1051	656	927	728	635	695	810	747	608	1033	701	800	553	706	620	694	563	906	509	591	705	591	597	600
ENSGALG00000001521	VPS26B	vacuolar protein sorting 26 homolog B (S. pombe) [Source:NCBI gene;Acc:419738]	VPS26B	24	2217	2259	2607	2157	2314	1345	1827	2073	2236	1966	2079	1678	1902	2676	2456	2411	2460	2258	1912	1711	1534	1764	1886	2656	1753	1587	1291	1481	2247	1625	1692	1574	1766	1490	1542	1216	1406	1457	1446	2361	2081	2250	2121	2033	1757
ENSGALG00000001522	PHF20	PHD finger protein 20 [Source:NCBI gene;Acc:419131]	PHF20	20	1543	1752	2126	2028	2451	1249	1682	2056	1659	1227	1254	1296	1600	2112	1905	2016	2282	2100	1523	1769	1684	1853	1727	2827	2068	2017	1775	1972	2180	1971	1710	2070	2062	1896	1921	1476	1703	1786	1668	1643	1614	1835	1994	2153	1632
ENSGALG00000001525		calcium binding and coiled-coil domain 2 [Source:NCBI gene;Acc:419993]		27	4274	4799	4499	4488	4771	3131	3861	4253	3925	3687	3628	3604	4072	4294	4004	4805	4484	4423	3536	4187	4825	4879	5468	7805	5361	4783	5103	5663	6056	5107	5263	5478	5090	5086	5214	5933	4735	4450	5572	4552	4422	3883	4413	4192	4091
ENSGALG00000001527	VWA1	von Willebrand factor A domain containing 1 [Source:NCBI gene;Acc:419413]	VWA1	21	419	564	691	554	681	349	508	750	637	350	469	505	607	654	528	680	745	769	451	601	2002	2334	2076	3478	1699	1995	1149	1887	2346	2156	3009	1810	2063	1319	1920	1966	2172	2134	1936	446	520	596	545	598	456
ENSGALG00000001529	THYN1	thymocyte nuclear protein 1 [Source:NCBI gene;Acc:374161]		24	2032	1995	1619	1744	1937	1422	1685	1558	1511	1946	1883	1650	2294	1845	1664	1668	1580	1893	1781	1816	1278	999	1517	1785	1418	1467	1265	1073	1826	1309	1200	1443	1357	1383	1456	1669	1025	1086	1335	2164	1838	1397	1715	1702	1858
ENSGALG00000001531	FN3K	fructosamine 3 kinase [Source:NCBI gene;Acc:417335]	FN3K	18	346	192	311	246	233	244	262	248	270	134	236	184	308	259	208	337	318	193	236	340	253	246	130	324	203	274	178	186	303	294	291	175	196	169	251	283	189	152	150	368	177	268	242	205	319
ENSGALG00000001534	TMEM88B	transmembrane protein 88B [Source:NCBI gene;Acc:419414]		21	11	2	10	10	3	1	5	26	9	7	14	4	11	5	4	4	10	1	1	15	133	115	155	166	81	119	80	140	69	90	200	41	55	39	116	171	131	103	83	12	2	9	10	3	1
ENSGALG00000001536		Rho GTPase activating protein 39 [Source:NCBI gene;Acc:419132]		20	1911	2123	2948	2590	2519	1487	2151	2430	2262	1660	1760	1411	1635	2608	2186	2461	2857	2559	1758	1797	2420	3161	2709	4186	3056	3330	2596	3267	3821	3266	3041	3219	3454	2774	3272	2536	3058	3190	3161	2035	1956	2544	2547	2213	1943
ENSGALG00000001538	ST7L	suppression of tumorigenicity 7 like [Source:NCBI gene;Acc:395331]		26	1827	2041	2387	2114	2002	1501	1649	1839	1709	1945	1735	1442	1830	1988	1816	2005	2092	2104	1802	1670	1799	2141	2240	2645	1915	1998	1797	2117	2409	1771	1829	2128	2208	1875	1999	2187	1952	1998	1879	1946	1881	2060	2079	1759	1961
ENSGALG00000001540	SF3A3	splicing factor 3a subunit 3 [Source:NCBI gene;Acc:419608]	SF3A3	23	2878	3068	2709	2513	3229	2134	2265	2244	2415	2976	2474	2346	2799	2916	2669	3006	2867	2611	2774	3111	1970	2127	2271	3243	2095	2424	1872	2214	2497	2318	2095	2243	2293	2043	2117	2635	2050	1963	2080	3065	2827	2338	2471	2837	2788
ENSGALG00000001542	MRPL20	mitochondrial ribosomal protein L20 [Source:NCBI gene;Acc:770979]		21	290	314	289	257	285	263	244	198	232	329	311	225	335	259	258	293	262	293	294	284	188	200	244	232	179	193	184	230	223	227	178	208	177	196	250	258	213	204	150	309	289	249	253	250	344
ENSGALG00000001545	RAB40B	RAB40B, member RAS oncogene family [Source:NCBI gene;Acc:417338]		18	352	245	647	458	408	320	317	529	502	261	253	347	304	485	309	495	498	482	245	238	756	892	1289	1629	762	903	748	1091	1163	725	1495	569	735	389	773	1335	842	970	1124	375	226	558	450	358	418
ENSGALG00000001546	ZZEF1	zinc finger ZZ-type and EF-hand domain containing 1 [Source:HGNC Symbol;Acc:HGNC:29027]	ZZEF1	19	943	1031	1420	1443	1293	564	1159	1328	1096	663	742	696	606	1505	1181	1340	1615	1457	902	953	964	1208	1012	2203	1419	1230	1195	1333	1749	1166	933	1542	1452	1278	1174	755	1157	1075	1238	1004	950	1225	1419	1136	737
ENSGALG00000001547	CAPZA1	capping actin protein of muscle Z-line alpha subunit 1 [Source:NCBI gene;Acc:396521]		26	4278	5607	4704	4099	5054	3494	4085	3846	4139	4695	4231	4189	4681	4903	4660	4826	4616	4236	4011	4792	2916	2872	3937	4358	3402	3554	3164	3251	4282	3004	2765	3764	3391	3161	3237	3794	2830	2998	3056	4556	5166	4060	4031	4440	4566
ENSGALG00000001550	RBM39	RNA binding motif protein 23 [Source:NCBI gene;Acc:428133]	RBM39	20	7542	8297	9732	8049	8718	5381	6472	7562	7061	6594	7088	6563	6143	7964	7348	9260	9370	8397	6899	8238	7480	6848	9499	11975	8568	8519	7597	8886	10400	8397	7141	8678	8940	8086	8385	8839	8389	8270	7650	8032	7645	8399	7915	7659	7031
ENSGALG00000001551	CCNL2	cyclin L2 [Source:NCBI gene;Acc:395124]		21	5771	5788	6414	5962	6075	4072	5211	5052	4834	4294	6432	4955	4213	6346	5694	6567	6777	5721	4875	7134	5075	5330	6569	8656	5993	6479	6062	6312	8058	6220	5211	6463	7321	6185	6547	6494	6562	6641	5356	6146	5333	5535	5863	5337	5321
ENSGALG00000001555	AURKAIP1	aurora kinase A interacting protein 1 [Source:NCBI gene;Acc:419415]		21	1076	999	1026	797	1020	707	730	734	894	1024	977	906	924	970	909	1024	943	970	887	1134	752	861	1006	1159	690	770	685	821	933	853	848	746	649	689	804	952	638	817	740	1146	920	885	784	896	924
ENSGALG00000001557	ACAD8	acyl-CoA dehydrogenase family member 8 [Source:NCBI gene;Acc:419739]		24	1746	1362	1743	1692	1710	1178	1587	1527	1570	1635	1495	1500	1314	1332	1343	1575	1667	1380	1581	1565	1052	1230	1275	1361	1242	1148	876	1152	1504	1113	1163	1169	1120	950	1282	1415	1306	1365	1374	1859	1255	1504	1664	1502	1539
ENSGALG00000001558	MOV10	Mov10 RISC complex RNA helicase [Source:NCBI gene;Acc:419872]		26	1814	1467	1841	1529	1725	1248	1349	1545	1610	2094	1603	1359	1431	1697	1544	1677	1631	1633	1487	1731	1219	1588	1748	2284	1628	1209	1266	1158	1840	1567	1523	1238	1626	1325	1594	1773	1195	1113	1436	1932	1352	1589	1503	1516	1631
ENSGALG00000001559	ZP3	zona pellucida sperm-binding protein 3 [Source:NCBI gene;Acc:378906]		10	102	176	185	118	162	129	79	150	145	156	137	119	158	137	127	193	111	127	109	189	50	70	64	79	52	59	77	40	74	47	60	86	100	64	53	59	40	61	76	109	162	160	116	142	169
ENSGALG00000001561	MXRA8	matrix remodeling associated 8 [Source:NCBI gene;Acc:395347]		21	5136	6996	5359	5713	7836	4364	5411	5799	6838	3729	5443	5391	7107	7540	7644	6661	8324	6521	4928	6271	5474	4296	5937	7855	5829	5764	4790	4797	7103	5961	6483	7357	8037	6358	5781	5618	5858	7018	5073	5470	6446	4625	5618	6885	5702
ENSGALG00000001563	WDR45B	WD repeat domain 45B [Source:NCBI gene;Acc:417339]		18	1828	2199	2255	1950	2184	1355	1607	1832	1801	1760	1852	1599	1625	1975	1887	2157	2137	1985	1614	1928	1648	1803	2505	2944	2093	1721	1891	1841	2368	1676	1411	1898	2106	1643	1894	2002	1631	1912	1909	1947	2026	1946	1917	1919	1771
ENSGALG00000001564	ATP2A3	ATPase sarcoplasmic/endoplasmic reticulum Ca2+ transporting 3 [Source:NCBI gene;Acc:395707]		19	1241	1723	2485	2651	1945	1175	1606	2269	2114	1228	1036	1188	1367	1755	1873	1791	2010	1812	1194	1473	3511	3445	3594	4368	4075	3667	3022	3608	4987	3366	2827	3019	3511	2969	3677	2593	2551	3368	2950	1322	1588	2145	2607	1709	1535
ENSGALG00000001565	C5	complement component 5 [Source:NCBI gene;Acc:417122]	C5	17	106	100	198	167	138	94	77	136	102	169	54	102	80	121	119	144	198	131	104	99	65	96	95	109	71	95	75	84	95	51	79	89	82	43	93	50	60	62	71	113	92	171	164	121	123
ENSGALG00000001568	NFS1	NFS1, cysteine desulfurase [Source:NCBI gene;Acc:419133]		20	5018	5069	5163	4566	5172	3470	3966	4892	4213	3808	4245	4495	4238	5047	4374	5213	5071	4434	4199	4595	4553	4978	6084	8557	4934	4494	4219	4767	6156	4659	5548	4769	5214	4964	5434	6185	4815	4778	4630	5344	4670	4456	4490	4544	4534
ENSGALG00000001569	RHOC	ras homolog family member C [Source:NCBI gene;Acc:395869]		26	1291	1337	1566	1384	1360	1376	1172	1198	1366	1980	1534	1292	1356	1321	1352	1284	1362	1403	1130	1564	1274	2008	1944	1784	1480	1731	1141	1477	1962	1636	1692	1580	1536	1261	1628	1899	1663	1347	1094	1375	1232	1351	1361	1195	1798
ENSGALG00000001571	MYO1F	myosin IF [Source:NCBI gene;Acc:396187]		28	379	512	588	430	388	330	280	265	562	625	501	392	396	329	543	405	448	471	311	427	181	153	163	233	197	200	166	104	171	195	168	260	252	215	153	155	174	136	104	404	472	507	423	341	431
ENSGALG00000001572	COMMD4	COMM domain containing 4 [Source:NCBI gene;Acc:770048]		10	1773	1922	1936	1504	1571	1593	1271	1211	1344	2651	1636	1687	1886	1555	1222	1538	1605	1553	1684	1869	1173	1740	1910	1637	1572	1331	1201	1324	1925	1384	1448	1597	1545	1303	1524	1958	1278	1239	1402	1888	1771	1671	1479	1380	2082
ENSGALG00000001573	P2RX1	purinergic receptor P2X 1 [Source:NCBI gene;Acc:395190]		19	410	480	377	408	522	404	302	387	287	272	544	341	478	430	519	464	581	427	472	562	383	409	754	834	664	678	676	593	970	819	790	606	858	558	1100	1330	1005	1020	1219	437	442	325	401	459	528
ENSGALG00000001577	FOXK2	forkhead box K2 [Source:NCBI gene;Acc:107049008]	FOXK2	18	1092	1572	1775	1509	1891	812	1358	1441	1451	1053	1086	1109	1016	1794	1551	1641	1876	1556	1143	1194	1097	1323	1425	2444	1556	1225	1275	1333	1625	1169	1051	1292	1379	1078	1322	1139	1177	1300	1137	1163	1448	1532	1484	1661	1061
ENSGALG00000001583	TRAF1	TNF receptor associated factor 1 [Source:NCBI gene;Acc:417123]	TRAF1	17	233	220	259	230	256	168	223	187	165	221	188	167	264	234	167	241	240	221	183	204	116	274	136	253	171	178	134	144	201	154	177	293	190	176	223	132	190	134	100	248	203	224	226	225	220
ENSGALG00000001586	NEIL1	nei like DNA glycosylase 1 [Source:NCBI gene;Acc:770068]		10	831	935	948	932	1046	821	688	942	780	957	841	754	785	914	836	1121	897	993	962	968	914	1006	1190	1289	1028	991	720	895	1373	993	956	937	1141	890	1043	1150	1022	981	997	885	861	818	916	919	1073
ENSGALG00000001592	ACER1	alkaline ceramidase 1 [Source:NCBI gene;Acc:420088]	ACER1	28	74	50	28	51	36	43	34	68	34	57	27	42	83	52	15	56	40	25	27	35	83	262	81	161	95	122	113	97	63	103	155	192	151	86	139	78	110	60	112	79	46	24	50	32	56
ENSGALG00000001593	UFD1L	ubiquitin fusion degradation 1 like (yeast) [Source:NCBI gene;Acc:374186]		15	3814	4128	3838	3126	3676	3135	2935	3204	3041	4206	3500	3260	3785	3299	3036	3795	3811	3296	3203	3844	3806	4287	5112	5847	4209	4114	3559	4022	4768	3678	4121	3848	4093	3606	4433	5160	4083	4077	4120	4062	3803	3312	3074	3230	4096
ENSGALG00000001595	PHF19	PHD finger protein 19 [Source:NCBI gene;Acc:772213]	PHF19	17	341	270	363	327	365	270	320	314	312	280	308	259	249	337	258	374	392	386	301	407	170	162	206	269	166	209	168	156	279	235	186	222	211	189	229	156	174	102	179	363	249	313	322	321	353
ENSGALG00000001596	MLLT1	MLLT1, super elongation complex subunit [Source:NCBI gene;Acc:420089]	MLLT1	28	1409	1719	1761	1568	1853	1054	1293	1568	1735	1154	1284	1197	1512	1867	1595	1615	2087	1640	1404	1563	1241	1347	1248	1962	1556	1548	1166	1194	1564	1440	1278	1506	1600	1190	1305	954	1190	1277	1338	1501	1584	1520	1542	1628	1377
ENSGALG00000001597	PSMB3	proteasome subunit beta 3 [Source:NCBI gene;Acc:419997]	PSMB3	27	3096	3625	3299	2868	2908	2446	2205	2397	2796	3692	3075	2661	3279	2894	2320	2702	2473	3017	2988	2876	2166	2375	3083	2732	2247	2076	1953	2199	2831	2167	2089	2346	2095	2025	2421	2802	2054	1939	2038	3297	3340	2847	2820	2555	3196
ENSGALG00000001600	DVL1	dishevelled segment polarity protein 1 [Source:NCBI gene;Acc:419416]	DVL1	21	4100	3900	5660	4241	4764	2965	3751	3877	3816	3270	3498	3393	3071	4286	3984	4776	5370	4277	3293	3693	4452	4123	4896	7071	4819	4744	4279	4383	5558	4260	4363	4810	4686	4099	4347	4267	4897	4307	4642	4366	3593	4885	4170	4186	3874
ENSGALG00000001602	NUTF2	nuclear transport factor 2 [Source:NCBI gene;Acc:415655]		11	2818	3361	2696	2542	2853	2236	2285	2440	2576	3187	2669	2583	3111	2942	2563	2671	2689	2590	2530	2857	1949	1911	2505	2711	2019	2114	1689	1908	2598	1802	1779	2173	2406	1916	2027	2344	1790	1743	1888	3001	3097	2327	2500	2507	2922
ENSGALG00000001603	NARF	nuclear prelamin A recognition factor [Source:NCBI gene;Acc:417341]	NARF	18	2246	2463	2017	2141	2448	820	1639	2829	1356	1075	1495	1257	1287	2520	1800	2406	1974	1678	1477	1742	2623	2340	3324	4979	2932	2306	2453	1998	2860	2442	2563	1490	2468	2567	2241	3768	2885	2299	2084	2392	2269	1741	2105	2151	1071
ENSGALG00000001604		galactosidase beta 1 like 2 [Source:NCBI gene;Acc:428238]		24	1988	1490	1470	1314	1598	1245	1146	1292	1271	1583	1413	1385	1373	1505	1479	1681	1214	1534	1188	990	787	1014	784	1306	797	726	598	506	853	603	797	849	680	644	731	793	711	564	642	2117	1373	1269	1292	1404	1627
ENSGALG00000001605	PPM1J	protein phosphatase, Mg2+/Mn2+ dependent 1J [Source:NCBI gene;Acc:419873]	PPM1J	26	117	116	147	179	132	134	119	140	137	177	188	116	100	171	157	98	103	184	109	113	81	148	154	152	135	139	139	170	179	140	111	130	132	129	131	148	152	224	104	125	107	127	176	116	175
ENSGALG00000001606	INPP5B	inositol polyphosphate-5-phosphatase B [Source:NCBI gene;Acc:419609]	INPP5B	23	3928	4637	5030	4340	4915	3712	3482	4221	4344	5301	3439	3676	3582	4511	4333	5285	5209	4864	3841	4078	6408	7386	6377	8856	6064	6295	6116	6112	6765	5555	6861	8409	7594	6924	6875	6861	5976	5600	5766	4183	4272	4341	4268	4318	4850
ENSGALG00000001607	CYBC1	chromosome 18 C17orf62 homolog [Source:NCBI gene;Acc:417342]	CYBC1	18	1731	1855	1655	1541	1854	1178	1429	1669	1332	1591	1477	1377	1511	1693	1673	1654	1710	1485	1336	1563	1391	1330	1527	2201	1463	1416	1398	1593	1600	1375	1547	1508	1632	1362	1511	1723	1558	1457	1463	1843	1709	1428	1515	1629	1539
ENSGALG00000001610	PIP4K2B	phosphatidylinositol-5-phosphate 4-kinase type 2 beta [Source:NCBI gene;Acc:419999]	PIP4K2B	27	721	844	1128	1018	1073	436	751	1050	870	592	676	537	677	1076	924	991	1030	1008	700	905	671	765	635	1017	828	771	699	809	901	781	630	883	802	685	669	482	847	751	722	768	778	973	1001	943	570
ENSGALG00000001611	B3GAT1	beta-1,3-glucuronyltransferase 1 [Source:NCBI gene;Acc:373949]		24	46	35	46	33	48	27	56	29	17	21	34	28	37	35	25	36	71	36	47	32	22	16	11	24	11	10	11	20	12	13	23	13	18	4	17	25	17	14	15	49	32	40	32	42	35
ENSGALG00000001613	GNL3	G protein nucleolar 3 [Source:NCBI gene;Acc:415897]	GNL3	12	3745	3448	3543	3488	3979	2837	3054	2841	3233	3872	3154	2875	3632	3341	3649	3842	3409	3207	3388	3652	2656	2876	2934	3851	2656	2711	2286	2796	3328	2632	2563	2918	2869	2397	2747	3022	2200	2600	2533	3988	3177	3058	3430	3496	3707
ENSGALG00000001615	MAN2C1	mannosidase alpha class 2C member 1 [Source:NCBI gene;Acc:415306]		10	1580	1559	1924	1810	1840	1256	1380	1726	1411	1439	1386	1342	1381	1719	1440	1598	1789	1621	1372	1374	1241	1332	1703	2108	1458	1480	1220	1580	1838	1416	1489	1435	1569	1253	1589	1526	1645	1499	1508	1683	1436	1660	1780	1617	1641
ENSGALG00000001616	CDC45	cell division cycle 45 [Source:NCBI gene;Acc:416776]	CDC45	15	1699	1990	1724	1550	1809	1120	1725	1590	1514	1462	1604	1496	1533	1770	1904	1617	1900	1737	1628	2102	609	586	777	749	733	756	610	724	884	624	606	694	866	732	798	590	536	430	508	1809	1834	1488	1524	1589	1463
ENSGALG00000001617	CAMKK1	calcium/calmodulin dependent protein kinase kinase 1 [Source:NCBI gene;Acc:771003]	CAMKK1	19	97	144	166	165	222	103	189	155	162	139	124	102	163	223	139	206	272	209	163	106	167	98	151	225	174	108	101	271	277	176	215	133	128	191	141	169	210	173	177	103	133	143	162	195	135
ENSGALG00000001618	OGFOD3	2-oxoglutarate and iron dependent oxygenase domain containing 3 [Source:NCBI gene;Acc:769717]	OGFOD3	18	139	294	276	234	340	157	230	244	202	195	205	176	148	299	231	219	363	225	205	226	235	376	309	481	268	228	282	279	364	370	282	287	273	285	226	222	257	205	282	148	271	238	230	299	205
ENSGALG00000001619	ATG16L1	autophagy related 16 like 2 [Source:NCBI gene;Acc:424746]	ATG16L1	9	975	1028	1253	1024	1188	753	950	958	852	810	929	872	1027	1120	1128	1362	1271	1062	961	1074	879	960	902	1399	1076	1091	790	1154	1190	1052	1098	1213	1013	962	994	970	1009	985	946	1038	947	1081	1007	1044	984
ENSGALG00000001620		cutA divalent cation tolerance homolog [Source:NCBI gene;Acc:417124]		17	39	24	26	24	36	28	28	39	27	30	12	41	29	37	16	54	15	39	30	28	46	51	42	44	34	48	32	35	59	31	42	34	49	41	57	49	35	29	37	42	22	22	24	32	37
ENSGALG00000001621	CLDN5	claudin 5 [Source:NCBI gene;Acc:374028]		15	7475	7995	10041	8678	9553	6227	7707	9671	8017	6751	6555	6854	10677	9509	8183	7925	9433	9046	8791	7070	10970	9851	11893	12967	10774	8727	8504	9978	11478	8953	11012	7526	11737	8679	12846	11010	9842	9464	10531	7961	7366	8666	8533	8393	8137
ENSGALG00000001624	CWC25	CWC25 spliceosome associated protein homolog [Source:NCBI gene;Acc:420000]	CWC25	27	932	923	1005	993	882	718	688	786	739	933	845	813	971	913	859	922	795	821	763	807	676	882	930	1048	759	757	668	719	930	770	897	794	793	701	845	881	868	773	687	993	850	867	976	775	938
ENSGALG00000001633	DUSP26	dual specificity phosphatase 26 (putative) [Source:NCBI gene;Acc:426921]	DUSP26	22	824	652	686	740	620	573	628	692	666	742	666	766	632	708	630	655	682	587	685	928	527	815	1075	770	554	670	736	729	931	816	920	567	827	587	890	731	635	778	717	878	601	592	728	545	749
ENSGALG00000001634	RPL23	ribosomal protein L23 [Source:NCBI gene;Acc:420001]		27	28994	41791	31683	26432	31550	26718	22536	27083	26157	39237	28572	29951	29922	27965	26481	30502	30494	25688	25430	29786	26167	29499	33274	31844	27188	26656	23096	24109	28676	23432	26512	28554	26803	23298	25702	35887	22900	25394	24007	30877	38505	27343	25991	27719	34912
ENSGALG00000001637	PSMD5	proteasome 26S subunit, non-ATPase 5 [Source:NCBI gene;Acc:417125]		17	555	702	701	595	719	394	556	664	595	474	469	455	590	728	628	638	718	716	493	514	492	693	659	929	622	607	541	642	764	695	536	676	751	639	701	697	557	663	547	591	647	605	585	632	515
ENSGALG00000001639	MTF1	metal regulatory transcription factor 1 [Source:NCBI gene;Acc:428218]		23	398	529	695	641	640	286	493	591	552	403	378	362	395	651	581	578	758	608	376	432	493	674	634	1100	659	618	687	665	763	591	594	690	606	620	519	423	628	615	605	424	487	600	630	562	374
ENSGALG00000001640	RNF122	ring finger protein 122 [Source:NCBI gene;Acc:426922]	RNF122	22	911	872	736	703	812	969	658	639	764	1255	726	791	957	918	585	728	749	774	748	968	366	470	641	515	451	435	313	424	568	368	483	409	475	335	510	545	351	440	372	970	803	635	691	713	1266
ENSGALG00000001642	GLT8D1	glycosyltransferase 8 domain containing 1 [Source:NCBI gene;Acc:415898]		12	1903	2583	2507	1884	2507	1600	2044	1713	2474	2250	2083	2043	2263	2348	2004	2224	2095	2182	1675	2410	1539	1643	2115	2437	1753	1846	1655	1899	1981	1686	1686	2194	2302	1597	1737	1885	1374	1794	1564	2027	2380	2164	1853	2203	2091
ENSGALG00000001644	SIN3A	SIN3 transcription regulator family member A [Source:NCBI gene;Acc:415307]		10	2254	2412	2840	2610	2996	1640	2119	2461	2387	1854	2066	1877	1980	2891	2409	2793	3133	2846	2093	2550	1888	2441	2237	3591	2458	2406	2044	2355	2753	2135	1985	2413	2712	2056	2338	1938	2310	2436	2199	2400	2222	2451	2566	2632	2143
ENSGALG00000001645	KCNT1	potassium sodium-activated channel subfamily T member 1 [Source:NCBI gene;Acc:395248]		17	89	197	218	302	280	110	241	237	194	101	152	163	129	214	294	171	361	205	96	262	223	201	210	376	204	312	291	175	206	252	245	278	373	444	310	110	223	305	196	95	182	188	297	246	144
ENSGALG00000001647	PSKH1	protein serine kinase H1 [Source:NCBI gene;Acc:415658]		11	284	358	469	393	491	200	355	399	366	212	304	216	259	548	386	377	547	345	234	269	305	433	319	551	417	374	289	441	488	349	336	421	352	366	403	248	374	435	430	302	330	405	386	431	261
ENSGALG00000001651	TTI2	TELO2 interacting protein 2 [Source:NCBI gene;Acc:426923]	TTI2	22	438	517	497	501	506	406	382	376	398	539	503	367	472	508	436	595	541	479	481	501	367	555	531	577	517	443	454	362	588	472	395	457	537	406	528	494	390	502	360	466	476	429	493	445	531
ENSGALG00000001652	SEPT2L	septin 2-like [Source:NCBI gene;Acc:416777]		15	13019	15047	13508	12537	15160	10518	11459	11614	11902	13453	12511	12295	15225	13820	12289	13489	13923	11940	12396	14055	10177	10705	13787	14820	11867	11513	9452	10486	13260	10616	10837	11805	12278	10012	11623	12691	10421	9677	9835	13865	13864	11658	12328	13319	13744
ENSGALG00000001654	C1QBP	complement C1q binding protein [Source:NCBI gene;Acc:395538]	C1QBP	19	6606	7188	7032	5781	6817	5527	5678	5472	6100	7946	6049	5622	6122	6817	5448	7298	5582	6045	5779	5887	3976	4201	5365	6000	4273	4387	3559	4352	5813	3908	4269	4179	4543	3657	4275	5379	3927	4207	4094	7035	6623	6069	5685	5989	7222
ENSGALG00000001655	SPCS1	signal peptidase complex subunit 1 [Source:NCBI gene;Acc:415899]		12	2615	2919	2629	2274	2548	2009	1963	1915	2139	2805	2170	2151	2394	2370	1985	2487	2249	2210	2104	2282	1660	2325	2484	2393	1950	2064	1731	1998	2730	1877	1938	2125	1869	1885	2021	2572	1958	2092	1785	2785	2690	2269	2236	2239	2625
ENSGALG00000001658	RPL19	ribosomal protein L19 [Source:NCBI gene;Acc:420003]		27	34049	50038	33258	28353	37020	32475	26991	32002	31475	54107	31946	30466	39105	32084	32296	33364	30391	30320	28608	36074	31156	32718	37742	42930	32974	29174	27016	26191	36620	26930	29703	30783	32089	26532	34831	43256	23012	26983	29796	36261	46104	28702	27880	32525	42435
ENSGALG00000001661	SLC22A7	solute carrier family 22 member 7 [Source:NCBI gene;Acc:416712]		3	87	120	182	113	105	49	106	72	119	279	113	234	113	197	130	341	240	155	104	224	78	82	158	83	133	33	46	58	123	90	94	115	149	103	76	86	37	39	67	93	111	157	111	92	64
ENSGALG00000001662	ATP10B	ATPase phospholipid transporting 10B (putative) [Source:NCBI gene;Acc:416159]	ATP10B	13	38	56	65	88	182	17	35	71	34	17	58	17	53	134	48	70	60	51	45	37	22	102	35	56	43	52	62	35	68	89	62	29	56	90	42	29	65	36	79	40	52	56	87	160	22
ENSGALG00000001663	MAK16	MAK16 homolog [Source:NCBI gene;Acc:426924]	MAK16	22	1297	1597	1186	1083	1391	998	1070	1182	1078	1352	1203	1077	1259	1380	1366	1297	1273	1017	1146	1232	785	922	1141	1301	1006	1022	900	1039	1201	805	1011	1007	1049	864	1056	1014	760	921	951	1381	1471	1024	1065	1222	1304
ENSGALG00000001664	PTPN9	protein tyrosine phosphatase, non-receptor type 9 [Source:NCBI gene;Acc:415308]		10	2020	1756	1829	1593	1946	1514	1777	1404	1686	1997	2003	1690	2075	1834	1718	2017	1939	1892	2162	2377	1357	1601	1978	1984	1552	1549	1596	1423	1805	1943	1542	1596	1870	1549	1853	1759	1588	1458	1842	2151	1618	1578	1566	1710	1978
ENSGALG00000001666	RPAIN	RPA interacting protein [Source:NCBI gene;Acc:417500]	RPAIN	19	429	472	437	365	446	395	418	411	369	491	402	351	417	403	363	447	399	402	416	433	432	508	579	592	432	468	424	507	528	381	417	488	633	481	424	592	469	506	370	457	435	377	359	392	516
ENSGALG00000001668	UBE2R2	ubiquitin conjugating enzyme E2 R2 [Source:NCBI gene;Acc:427021]		Z	2792	3118	3227	2683	3132	1828	2554	2973	2605	2388	3668	3103	3478	4816	3859	4732	4492	3723	2969	3998	2514	3089	3603	4457	3359	2777	2690	2999	3419	3659	3994	4509	3870	3667	4016	4534	3937	3915	3540	2973	2873	2785	2638	2752	2389
ENSGALG00000001678	PRKAB2	protein kinase AMP-activated non-catalytic subunit beta 2 [Source:NCBI gene;Acc:427017]		8	831	794	771	737	738	583	700	690	659	682	638	554	738	704	583	811	726	694	685	705	971	796	1179	1194	838	849	817	791	1024	784	840	812	901	744	1011	1129	829	885	699	885	732	665	725	648	762
ENSGALG00000001682	FBXL20	F-box and leucine rich repeat protein 20 [Source:NCBI gene;Acc:771869]	FBXL20	27	2084	1998	2827	2204	2408	1645	1645	2101	1862	2004	2033	1653	1826	2632	2092	2264	2521	2182	1886	1956	1839	2125	2492	3151	2559	2327	2160	2350	2920	2215	2220	2127	2204	2041	2393	2355	2602	2502	2361	2219	1841	2440	2167	2116	2150
ENSGALG00000001684	SEC14L1	SEC14 like lipid binding 1 [Source:NCBI gene;Acc:417350]	SEC14L1	18	2332	2985	3153	3089	3315	1600	2821	2895	2822	1665	2137	2275	2512	3418	2981	2682	3493	3117	2077	2850	3184	2895	3242	4839	3905	3672	2941	3369	3937	3219	2839	3934	4195	3072	3026	2657	2680	3144	2576	2483	2750	2721	3037	2912	2091
ENSGALG00000001688	SEPT5	septin 5 [Source:NCBI gene;Acc:416778]		15	3164	3447	3766	3589	3900	2386	3074	3555	3056	2206	3089	2983	3196	3776	3622	3887	4210	3759	3067	3316	3651	5180	4266	6234	4174	4258	3691	4601	6013	5529	4719	4084	4802	4266	4752	4932	4568	4677	4364	3370	3176	3250	3529	3426	3118
ENSGALG00000001689	SCAMP2	secretory carrier membrane protein 2 [Source:NCBI gene;Acc:769853]	SCAMP2	10	3657	4341	4075	3407	4090	3320	3579	3219	3429	4186	3339	3308	4292	3922	3754	4294	4248	3666	3377	4182	3500	3998	4338	5087	3928	3614	3384	3705	4844	3549	3848	4330	4272	3478	3928	4518	3681	3633	4017	3895	4000	3517	3350	3593	4338
ENSGALG00000001690	GABRB2	gamma-aminobutyric acid type A receptor beta2 subunit [Source:NCBI gene;Acc:414890]		13	8	34	53	39	70	22	13	99	39	26	25	7	40	50	27	36	57	27	77	11	9	14	19	21	25	61	15	21	30	19	94	41	74	30	60	11	87	46	33	9	31	46	38	62	29
ENSGALG00000001691	INTS11	integrator complex subunit 11 [Source:NCBI gene;Acc:419418]		21	1760	1951	1885	1813	2056	1131	1407	1583	1616	1537	1586	1528	1808	1978	1689	1954	1891	1813	1551	1668	1351	1482	1951	2066	1671	1747	1367	1477	1787	1483	1248	1725	1716	1513	1705	1742	1550	1409	1486	1874	1798	1627	1783	1806	1478
ENSGALG00000001692	CAMSAP1	calmodulin regulated spectrin associated protein 1 [Source:NCBI gene;Acc:417127]	CAMSAP1	17	1015	1286	1283	1233	1467	691	1210	1293	1031	884	872	918	1115	1331	1143	1428	1497	1197	949	1142	939	1219	1129	1829	1306	1314	1094	1679	1692	1167	1248	1412	1527	1211	1126	1002	1163	1104	1516	1081	1185	1107	1212	1289	903
ENSGALG00000001693	SLC18A1	solute carrier family 18 member A1 [Source:NCBI gene;Acc:431330]	SLC18A1	22	309	323	383	339	375	259	264	392	349	267	258	248	158	323	290	286	285	242	238	349	272	360	335	520	274	410	372	524	405	396	356	305	418	282	370	343	452	487	333	329	298	331	333	329	338
ENSGALG00000001696	SAG	S-antigen visual arrestin [Source:NCBI gene;Acc:768877]	SAG	9	58	84	83	52	65	89	44	112	46	46	41	61	66	61	35	70	76	61	57	96	57	28	62	67	46	68	96	63	56	65	45	39	43	42	53	65	59	64	64	62	77	72	51	57	116
ENSGALG00000001698	GABRA1	gamma-aminobutyric acid type A receptor alpha1 subunit [Source:NCBI gene;Acc:374214]		13	262	260	372	163	638	163	202	700	355	258	382	235	575	438	473	347	456	257	651	351	281	79	427	345	221	445	270	169	198	180	344	452	513	251	420	343	300	239	287	279	240	321	160	561	213
ENSGALG00000001701		Gallus gallus lysophosphatidic acid receptor 6-like (LOC114977882), mRNA. [Source:RefSeq mRNA;Acc:NM_001370763]		21	864	1108	1189	1175	1172	916	782	958	851	723	874	760	536	1077	1108	1272	1498	1010	800	1089	974	938	1082	1674	1118	1199	1215	1167	1518	1176	1009	1291	1133	1207	1093	989	1179	1340	1042	920	1021	1026	1155	1030	1197
ENSGALG00000001702	EXOC3L1	exocyst complex component 3 like 1 [Source:NCBI gene;Acc:769364]	EXOC3L1	11	937	1072	1094	956	1039	930	908	749	997	1052	929	756	1110	1035	882	917	984	847	769	998	604	750	721	711	634	744	556	477	788	640	856	839	702	599	813	744	660	675	576	998	988	944	940	913	1215
ENSGALG00000001708	MED1	mediator complex subunit 1 [Source:NCBI gene;Acc:420004]	MED1	27	3654	3829	4743	4266	4733	2851	3546	3897	4048	3643	3617	3083	4152	4655	4017	4717	4633	4265	3315	3989	3246	3531	3814	5222	3775	3748	3161	3671	4835	3435	3609	3648	4178	3229	3474	2909	3496	3557	3505	3891	3528	4093	4195	4158	3725
ENSGALG00000001709	MUSTN1	musculoskeletal, embryonic nuclear protein 1 [Source:NCBI gene;Acc:404773]		12	55	7	2	24	28	29	35	42	10	42	17	23	43	40	10	20	15	10	4	46	63	59	108	173	59	105	88	75	98	40	49	155	90	75	41	117	74	52	77	59	6	2	24	25	38
ENSGALG00000001711	PPCDC	phosphopantothenoylcysteine decarboxylase [Source:NCBI gene;Acc:427477]	PPCDC	10	371	306	317	355	337	175	226	294	242	253	275	239	274	378	260	325	308	242	225	362	329	363	364	468	386	356	327	319	311	247	316	364	363	357	386	364	298	302	349	395	282	274	349	296	229
ENSGALG00000001714	PUSL1	pseudouridylate synthase-like 1 [Source:NCBI gene;Acc:419419]		21	217	326	469	464	436	248	340	432	363	218	265	251	232	474	351	414	532	397	251	326	385	312	305	603	321	395	320	465	577	412	438	320	376	421	397	311	365	437	391	231	300	405	456	383	324
ENSGALG00000001716	C10H15ORF59	chromosome 10 open reading frame, human C15orf59 [Source:NCBI gene;Acc:415313]		10	34	35	33	18	30	53	32	27	11	39	39	36	68	18	35	22	48	26	18	50	21	16	30	19	28	19	9	14	22	23	24	38	32	16	36	19	19	16	12	36	32	28	18	26	69
ENSGALG00000001717	SLC16A1	solute carrier family 16 member 1 [Source:NCBI gene;Acc:419875]		26	9479	7976	9086	8036	8915	4848	7915	8121	6261	5970	7984	6493	6941	10004	7226	8617	7843	7412	6200	7879	8534	7808	10980	13631	9402	8035	7699	7515	11286	8331	8477	5783	8353	7290	8711	13769	8830	8406	6813	10095	7349	7841	7902	7833	6335
ENSGALG00000001718	CCNG1	cyclin G1 [Source:NCBI gene;Acc:416161]	CCNG1	13	2400	3144	2573	2584	3402	1887	2302	2368	2242	2444	2584	2244	2329	3268	2400	2816	3421	2308	2010	2439	2303	2545	3088	3993	2779	2565	2159	2742	3117	2634	2649	2533	3734	2590	2911	3300	2366	2559	3004	2556	2897	2221	2541	2989	2466
ENSGALG00000001720				12	510	695	748	698	754	351	610	647	594	452	398	448	534	696	617	720	839	684	588	553	546	641	541	979	696	667	491	543	674	638	543	780	743	638	595	450	652	649	565	543	640	646	686	662	459
ENSGALG00000001722	E2F4	E2F transcription factor 4 [Source:NCBI gene;Acc:769430]		11	1750	1642	2043	1763	1894	1556	1509	1606	1626	1693	1689	1462	1657	1786	1735	2061	1764	1544	1584	1605	1407	1829	1797	2389	1519	1568	1358	1543	1930	1512	1529	1649	1744	1437	1708	1663	1514	1702	1554	1864	1513	1763	1734	1664	2033
ENSGALG00000001725	TNRC6C	trinucleotide repeat containing 6C [Source:NCBI gene;Acc:417348]	TNRC6C	18	2179	2321	3079	3251	3006	1479	1973	2643	2489	1686	2076	1711	2070	3127	2748	2488	2884	2546	2099	2213	1878	2277	2901	3556	2524	2227	2029	2234	3120	2116	2606	2410	2491	1946	2340	1661	2119	2508	2187	2321	2139	2657	3197	2641	1933
ENSGALG00000001726	NUDCD2	NudC domain containing 2 [Source:NCBI gene;Acc:416162]	NUDCD2	13	1651	2009	1612	1533	1858	1269	1435	1383	1485	1838	1535	1537	1391	1628	1640	1953	1529	1520	1542	1728	1195	1248	1409	1865	1333	1253	1048	1272	1590	1194	1268	1354	1607	1241	1250	1523	1253	1144	1284	1758	1851	1391	1507	1632	1658
ENSGALG00000001727	LZTS1	leucine zipper tumor suppressor 1 [Source:NCBI gene;Acc:431331]	LZTS1	22	1350	1171	1445	1256	1049	960	1109	1236	1059	1420	730	1029	1147	1185	932	1351	1150	1324	854	1126	985	1173	1435	1792	1314	1253	1073	1183	1678	1069	959	1087	1316	896	1233	1183	1400	1174	1125	1438	1079	1247	1235	922	1254
ENSGALG00000001728	NACC2	NACC family member 2 [Source:NCBI gene;Acc:417128]		17	209	217	341	333	284	214	253	285	314	212	208	243	252	373	303	334	414	352	170	273	248	282	324	498	338	288	307	330	412	343	435	274	289	247	389	211	376	391	443	223	200	294	327	250	280
ENSGALG00000001729	CD276	CD276 molecule [Source:NCBI gene;Acc:415315]		10	1986	2733	2591	2148	2661	1786	1988	1853	1938	2806	2217	2100	2592	2584	2323	2505	2586	2409	2106	2696	1502	1495	1847	2113	1940	1805	1585	1631	2206	1642	1702	1904	1988	1548	1770	1733	1711	1659	1528	2115	2518	2236	2112	2338	2334
ENSGALG00000001730	DGKD	diacylglycerol kinase delta [Source:NCBI gene;Acc:424747]	DGKD	9	842	887	1457	1240	1163	540	930	1377	1058	589	642	631	709	1292	1247	1266	1663	1633	657	965	1387	1379	1073	2739	1700	1695	1597	1863	2108	1578	1943	1605	1516	1853	1356	965	1422	2043	1729	897	817	1257	1219	1022	706
ENSGALG00000001731	CDK12	cyclin dependent kinase 12 [Source:NCBI gene;Acc:428306]	CDK12	27	2138	2238	3083	2535	3147	1778	2228	2418	2467	2189	2075	1838	2278	2621	2286	2846	2859	2616	2058	2280	2045	2729	2282	3285	2446	2292	2115	2069	2939	2407	2535	2405	2543	2149	2254	2122	2274	2210	2251	2277	2062	2661	2493	2765	2323
ENSGALG00000001733	LRIG2	leucine rich repeats and immunoglobulin like domains 2 [Source:NCBI gene;Acc:100857856]	LRIG2	26	880	954	1721	1448	1429	774	1135	1470	1349	640	868	752	914	1352	1281	1331	1649	1436	984	976	1062	1155	936	1886	1444	1168	1179	1227	1501	1185	1094	1200	1231	1145	1321	772	1373	1213	1118	937	879	1485	1424	1255	1011
ENSGALG00000001737	RABEP1	rabaptin, RAB GTPase binding effector protein 1 [Source:NCBI gene;Acc:395930]		19	1565	1857	1877	1576	2328	1161	1650	1753	1704	1290	1594	1429	1530	2151	1914	2052	2050	1826	1466	1855	1512	1494	1952	2705	1817	1783	1643	1821	2218	1794	1473	1857	2044	1469	1709	1597	1667	1682	1779	1667	1711	1620	1550	2045	1517
ENSGALG00000001740	MGAT5B	alpha-1,6-mannosylglycoprotein 6-beta-N-acetylglucosaminyltransferase B [Source:HGNC Symbol;Acc:HGNC:24140]	MGAT5B	18	134	247	125	262	178	79	167	269	282	189	205	214	110	248	235	336	278	335	134	243	277	206	76	334	389	194	166	289	329	353	336	173	419	110	197	67	317	118	116	143	228	108	258	156	103
ENSGALG00000001741	NPTN	neuroplastin [Source:NCBI gene;Acc:415316]		10	3202	4250	4156	3287	4661	2365	3468	3121	3250	3667	3020	3067	3439	3846	3689	4097	4240	3413	2778	3321	3363	3136	3545	4507	3467	3095	3043	3131	3759	3209	3189	3647	3478	2850	3379	3615	3043	2591	2819	3410	3916	3587	3232	4095	3090
ENSGALG00000001749	ACSBG2	acyl-CoA synthetase bubblegum family member 2 [Source:NCBI gene;Acc:420090]		28	748	1109	879	908	749	693	668	530	1116	812	629	694	852	986	1007	898	1363	873	671	894	517	513	660	685	684	692	675	541	736	663	804	814	702	556	522	648	614	535	557	797	1022	759	893	658	906
ENSGALG00000001750	MAT2B	methionine adenosyltransferase 2B [Source:NCBI gene;Acc:416165]	MAT2B	13	3307	3503	3986	2946	3923	2912	2436	2941	3147	3570	2357	2975	3380	2961	2774	3204	3629	3097	3108	3273	3736	4174	4855	5536	3613	4055	3533	3996	5051	3720	3294	4634	4548	3893	4103	3975	3874	3657	3997	3522	3228	3440	2897	3447	3805
ENSGALG00000001753	SFMBT1	Scm-like with four mbt domains 1 [Source:NCBI gene;Acc:415902]	SFMBT1	12	171	198	245	266	209	88	157	230	196	134	112	131	135	203	210	153	276	270	142	182	96	86	105	178	186	139	109	122	196	142	100	191	163	148	142	91	132	131	144	182	182	211	262	184	115
ENSGALG00000001758	QSOX2	quiescin sulfhydryl oxidase 2 [Source:NCBI gene;Acc:417129]	QSOX2	17	380	559	546	502	614	255	535	582	479	355	308	379	456	679	541	620	664	554	342	439	494	506	456	848	540	478	481	484	515	411	541	628	542	534	503	406	425	481	510	405	515	471	494	539	333
ENSGALG00000001765	CAAP1	caspase activity and apoptosis inhibitor 1 [Source:NCBI gene;Acc:427364]	CAAP1	Z	182	207	289	235	288	194	207	233	176	174	383	335	365	454	541	460	434	358	384	422	136	181	166	176	197	180	187	186	185	354	306	300	374	350	338	246	318	273	248	194	191	249	231	253	253
ENSGALG00000001768	TENM2	teneurin transmembrane protein 2 [Source:NCBI gene;Acc:373854]		13	207	142	418	178	270	222	178	169	259	248	122	126	241	363	168	313	348	278	151	216	213	183	228	164	150	266	257	100	232	353	185	184	208	143	243	148	318	229	134	220	131	361	175	237	290
ENSGALG00000001773	RFX2	regulatory factor X2 [Source:NCBI gene;Acc:420092]	RFX2	28	153	191	244	273	236	139	196	190	181	159	174	173	123	282	212	224	325	261	141	299	162	147	164	294	220	194	164	159	325	157	123	262	201	211	106	109	149	149	122	163	176	211	268	207	182
ENSGALG00000001774	NEO1	neogenin 1 [Source:NCBI gene;Acc:395822]	NEO1	10	1034	1639	2053	1592	2077	744	1368	1512	1549	950	926	973	1217	1680	1470	1794	2289	1908	1051	1401	1082	1447	1083	2209	1425	1650	956	1347	1394	1087	1437	1531	1469	1445	1293	925	1107	1324	1036	1101	1510	1772	1565	1825	972
ENSGALG00000001777	MFSD11	major facilitator superfamily domain containing 11 [Source:NCBI gene;Acc:417352]	MFSD11	18	2555	3761	3415	3109	3242	2176	2508	2962	2969	3227	2397	2497	2760	3465	3120	3384	3570	3174	2535	2739	2565	2555	2797	3822	2675	2624	2728	3028	3588	2815	2552	3169	3069	2641	2804	2572	2678	2865	2717	2721	3465	2947	3057	2848	2843
ENSGALG00000001779	KIAA0895L	KIAA0895 like [Source:NCBI gene;Acc:415660]	KIAA0895L	11	365	498	488	381	461	332	391	389	465	428	430	375	315	417	344	409	429	487	356	416	220	254	326	485	278	361	303	324	358	285	380	343	382	282	370	322	283	331	235	389	459	421	375	405	434
ENSGALG00000001780	PROC	protein C, inactivator of coagulation factors Va and VIIIa [Source:NCBI gene;Acc:395085]		9	54	83	102	46	52	57	59	34	66	60	47	45	45	48	34	61	38	53	25	65	50	91	40	40	25	53	42	60	53	32	50	47	35	85	39	29	55	31	61	58	76	88	45	46	74
ENSGALG00000001782	PLAA	phospholipase A2 activating protein [Source:NCBI gene;Acc:427365]	PLAA	Z	1129	1279	1288	1185	1329	851	1110	1247	1010	1189	1878	1704	1797	2169	2252	2354	2424	2081	1711	2076	1010	1016	1160	1577	1166	958	1024	967	1307	1718	1685	1872	1797	1758	1680	1986	1664	1738	1590	1202	1178	1112	1165	1168	1112
ENSGALG00000001788	ADPGK	ADP dependent glucokinase [Source:NCBI gene;Acc:415317]		10	3152	3401	3353	3226	3763	2246	2803	2959	3290	2707	3170	2729	3314	3484	3306	3202	3515	3411	2881	3469	2508	2353	2953	3716	2635	2770	2465	2809	3195	2427	2478	2942	3185	2568	2875	2637	2347	2719	2475	3357	3134	2894	3172	3306	2935
ENSGALG00000001790	METTL23	methyltransferase like 23 [Source:NCBI gene;Acc:100859394]	METTL23	18	148	114	130	93	109	78	114	115	131	131	138	100	86	129	142	143	156	99	84	164	52	53	160	176	108	113	95	135	152	125	98	78	129	84	105	110	109	83	107	158	105	112	91	96	102
ENSGALG00000001791		uncharacterized oxidoreductase-like [Source:NCBI gene;Acc:415664]		11	306	492	523	350	311	409	346	306	413	541	382	245	314	397	301	314	299	347	284	411	283	283	271	267	257	411	159	230	368	198	286	286	234	259	378	462	287	362	181	326	453	451	344	273	534
ENSGALG00000001792	MRPS34	mitochondrial ribosomal protein S34 [Source:NCBI gene;Acc:426987]		14	3275	3401	3332	2792	3206	2635	2615	2767	2755	3474	3147	2813	3074	3169	2536	3405	3125	2693	2892	3258	2620	2874	3406	4061	2928	2943	2402	2877	3332	2909	3342	2584	3021	2683	3085	3686	2690	2958	2787	3488	3134	2876	2745	2817	3443
ENSGALG00000001797	GPSM1	G-protein signaling modulator 1 [Source:NCBI gene;Acc:417132]	GPSM1	17	339	444	536	370	403	379	348	428	333	275	362	330	390	436	315	497	416	551	337	445	452	428	454	585	496	595	410	492	745	533	378	436	560	479	495	362	378	444	580	361	409	463	364	354	495
ENSGALG00000001798	BBS4	Bardet-Biedl syndrome 4 [Source:NCBI gene;Acc:415318]		10	915	1370	1401	1168	1286	938	1087	1250	1118	845	1118	1019	990	1112	1123	1437	1538	1137	776	1202	1607	1338	1875	2701	1749	2105	1670	1856	2475	1915	1954	1555	2055	1674	1933	2327	2041	2160	2096	974	1262	1209	1149	1130	1226
ENSGALG00000001800	DUS3L	dihydrouridine synthase 3 like [Source:NCBI gene;Acc:428339]	DUS3L	28	685	776	882	758	807	706	637	562	736	745	741	587	898	794	617	844	789	789	741	830	526	674	678	850	750	536	492	650	856	668	701	624	740	568	727	580	588	672	640	729	715	761	745	709	923
ENSGALG00000001801	IFT74	intraflagellar transport 74 [Source:NCBI gene;Acc:427367]	IFT74	Z	444	590	524	481	601	286	453	450	418	461	642	674	883	964	884	945	779	708	712	737	481	457	495	639	480	488	368	463	542	783	696	799	684	748	730	813	680	712	685	473	544	452	473	528	374
ENSGALG00000001802	JMJD6	jumonji domain containing 6 [Source:NCBI gene;Acc:417355]		18	1231	1152	1263	1148	1340	707	920	1064	1063	914	1263	949	713	1351	1061	1337	1289	1181	1183	1508	691	914	1193	1611	1067	789	780	1055	1202	953	534	1049	1222	1004	876	990	968	1108	932	1311	1061	1090	1129	1177	924
ENSGALG00000001803	IWS1	IWS1, SUPT6H interacting protein [Source:NCBI gene;Acc:424750]	IWS1	9	2990	3102	3680	3216	3632	2109	2629	3131	2666	2852	2825	2727	2779	3408	2889	3344	3370	2968	2761	3041	2818	3031	3275	4380	3120	3411	2852	2980	3840	3197	3079	3177	3242	2980	3114	3220	3091	3265	2899	3184	2858	3176	3162	3191	2756
ENSGALG00000001805		matrix remodeling associated 7 [Source:NCBI gene;Acc:769894]		18	1209	1343	1388	1125	1418	907	1058	850	931	1032	1136	1278	1351	1246	1161	983	1550	1031	930	1323	836	783	1174	1262	957	994	938	804	1138	938	848	992	1273	1012	1181	967	852	1098	782	1288	1237	1198	1106	1246	1185
ENSGALG00000001816	MAGI3	membrane associated guanylate kinase, WW and PDZ domain containing 3 [Source:NCBI gene;Acc:419877]		26	1863	2093	2320	2201	2340	1098	1655	2044	1667	1548	1501	1703	1316	2227	1724	2329	2549	2019	1462	1706	1700	2247	2296	3548	2097	2159	2019	2210	2833	2011	2027	2511	2108	2089	1926	1996	2004	2132	2165	1984	1928	2002	2164	2056	1435
ENSGALG00000001817	CTCF	CCCTC-binding factor [Source:NCBI gene;Acc:396274]		11	3904	4500	4528	4231	4869	2882	3830	3877	4102	3720	3339	3520	3835	4389	3959	4789	4470	3827	3501	3825	2901	3671	3677	5059	3469	3411	2978	3589	4023	3527	3410	3493	3623	3148	3583	3722	3219	3001	3371	4158	4146	3908	4160	4278	3766
ENSGALG00000001823	HIKESHI	Hikeshi, heat shock protein nuclear import factor [Source:NCBI gene;Acc:427034]		1	1596	2072	1526	1394	1608	1341	1193	1319	1382	1704	1612	1420	1578	1550	1400	1621	1406	1510	1363	1411	1254	1473	1701	1769	1303	1337	1188	1256	1705	1183	1334	1376	1333	1225	1373	1773	1428	1356	1179	1700	1909	1317	1371	1413	1752
ENSGALG00000001824		uncharacterized LOC100857820 [Source:NCBI gene;Acc:100857820]		11	154	103	196	157	99	109	108	138	141	112	159	75	87	110	126	115	128	121	76	133	160	201	255	304	167	145	136	200	238	174	104	150	188	97	112	115	161	143	199	164	95	169	154	87	142
ENSGALG00000001826	WWC1	WW and C2 domain containing 1 [Source:NCBI gene;Acc:416167]		13	1449	1523	1978	1750	1888	1079	1298	1604	1563	1649	1204	1012	1256	1599	1644	1739	1910	1753	1307	1480	1805	2018	2220	3786	2074	2086	1803	2382	2623	2102	2203	2052	2151	1853	2334	1803	2117	2098	2090	1543	1403	1707	1721	1659	1410
ENSGALG00000001828				19	68	116	117	124	151	109	87	110	97	119	102	72	94	131	95	168	170	191	99	72	57	72	71	90	99	64	90	56	70	58	67	105	101	112	79	68	33	57	56	72	107	101	122	133	142
ENSGALG00000001833	PRKRIP1	PRKR interacting protein 1 (IL11 inducible) [Source:NCBI gene;Acc:417508]		19	922	1053	859	841	937	659	705	756	702	856	699	652	715	828	657	840	752	640	639	796	623	800	934	1021	912	706	777	853	959	767	685	651	815	684	841	862	722	682	753	982	970	741	827	823	861
ENSGALG00000001835	SCNN1D	sodium channel epithelial 1 delta subunit [Source:NCBI gene;Acc:428184]	SCNN1D	21	27	18	11	16	36	96	28	11	49	104	30	12	5	50	31	13	23	44	31	40	77	101	107	165	84	95	76	167	145	119	145	17	66	53	120	132	114	115	148	29	17	9	16	32	125
ENSGALG00000001837	ORAI3	ORAI calcium release-activated calcium modulator 3 [Source:NCBI gene;Acc:417509]		19	1421	1483	1460	1222	1536	906	1385	1148	1355	979	1483	1009	1443	1380	1303	1427	1669	1380	1330	1418	1063	1082	1504	1758	1242	1274	898	1142	1313	1160	1252	1424	1420	1004	1360	1208	1169	1313	1062	1513	1366	1260	1202	1349	1184
ENSGALG00000001838	XPO7	exportin 7 [Source:NCBI gene;Acc:426925]		22	4059	3941	4931	4397	4715	3191	3491	3876	3705	3803	3690	3136	3683	4460	4114	4663	4554	4173	3496	3769	3308	3843	4006	5367	3705	3670	3228	3592	4704	3318	3467	3731	4153	3323	3759	3727	3665	3702	3352	4323	3631	4256	4324	4143	4170
ENSGALG00000001840	TEK	TEK receptor tyrosine kinase [Source:NCBI gene;Acc:427368]	TEK	Z	4741	5559	5490	5448	5955	3802	4828	5968	4627	3668	3686	4182	5609	5051	5182	4454	5929	6177	4991	4558	5253	5246	5774	7215	5777	5253	4985	5565	6978	5305	5042	5373	6368	5416	5970	5963	5164	6404	5629	5049	5122	4738	5357	5232	4968
ENSGALG00000001841	ROGDI	rogdi homolog [Source:NCBI gene;Acc:426990]	ROGDI	14	1621	1268	1949	1814	1848	1197	1475	1871	1495	983	1259	999	934	1475	1199	1696	1889	1698	1419	1110	2764	2755	4160	4822	3115	2364	2999	2646	4915	3716	3364	1783	2740	1891	2993	4221	2911	3446	4393	1726	1168	1682	1784	1624	1564
ENSGALG00000001844	ALKBH4	alkB homolog 4, lysine demethylase [Source:NCBI gene;Acc:417510]	ALKBH4	19	168	162	231	135	216	126	177	137	192	154	125	138	154	201	161	170	210	135	153	219	151	126	194	246	181	153	128	199	273	140	176	148	175	192	190	186	174	253	128	179	149	199	133	190	165
ENSGALG00000001845	PHTF1	putative homeodomain transcription factor 1 [Source:NCBI gene;Acc:419878]	PHTF1	26	1494	1458	1347	1374	1416	848	1127	1432	1213	1073	1352	1374	1377	1561	1211	1434	1480	1254	1260	1389	1053	1066	1290	2111	1260	1114	864	1062	1357	1140	1288	1113	1412	1133	1221	1309	1080	1117	786	1591	1343	1162	1351	1244	1108
ENSGALG00000001848	UBE2J2	ubiquitin conjugating enzyme E2 J2 [Source:NCBI gene;Acc:419421]	UBE2J2	21	2221	2578	2797	2327	2702	1724	2148	2445	2196	2205	1787	1989	2406	2551	2328	2621	2469	2340	2004	2340	2143	2327	2297	3423	2141	2287	2087	2344	2844	2241	2436	2300	2257	2056	2384	2399	2061	2363	2079	2365	2375	2414	2288	2374	2253
ENSGALG00000001849	BSN	bassoon presynaptic cytomatrix protein [Source:HGNC Symbol;Acc:HGNC:1117]	BSN	12	878	1222	2230	1473	1463	693	1197	1140	1412	1320	976	583	688	1691	1373	1908	1926	1567	896	1178	1622	1775	1135	2703	1733	1648	1094	1968	2041	1798	1583	1518	1588	1448	1710	1196	2106	1353	1756	935	1126	1925	1448	1285	906
ENSGALG00000001850	RARS	arginyl-tRNA synthetase [Source:NCBI gene;Acc:416168]		13	4991	5361	5337	4976	5697	3867	4276	4401	4554	5516	4822	3972	4788	5269	4948	5259	5472	4612	4620	4942	4548	4914	4819	6612	4319	4889	4329	4755	6019	4304	4860	5195	5524	4302	5035	4613	4529	4694	4343	5315	4940	4606	4893	5005	5053
ENSGALG00000001852	LRWD1	leucine rich repeats and WD repeat domain containing 1 [Source:NCBI gene;Acc:417511]	LRWD1	19	2006	2269	2473	2107	2355	1474	1777	2071	1915	1785	2043	1876	1992	2276	2037	2635	2351	2150	1688	2271	1613	1647	2177	2774	1805	1793	1709	1880	2314	1882	1709	2114	2245	1819	1877	1887	1954	1875	1848	2136	2091	2134	2072	2069	1926
ENSGALG00000001856	MOB3B	MOB kinase activator 3B [Source:HGNC Symbol;Acc:HGNC:23825]	MOB3B	Z	30	27	36	30	50	10	27	25	20	20	14	26	25	41	51	49	52	86	30	48	34	32	28	63	45	34	20	39	36	36	34	36	43	33	28	32	31	44	63	32	25	31	29	44	13
ENSGALG00000001857	C1QTNF12	family with sequence similarity 132 member A [Source:NCBI gene;Acc:419422]	C1QTNF12	21	408	651	471	439	539	330	654	366	286	329	312	368	427	505	523	873	780	688	241	554	780	482	1460	478	831	1338	874	406	926	1007	286	1234	944	532	901	384	868	514	704	435	600	406	432	474	431
ENSGALG00000001859				21	103	127	170	149	167	50	140	149	133	116	89	91	117	141	163	132	115	161	79	95	91	166	101	131	114	129	112	103	132	117	135	119	166	129	114	86	113	70	69	110	117	147	147	147	65
ENSGALG00000001860	RSBN1	round spermatid basic protein 1 [Source:HGNC Symbol;Acc:HGNC:25642]	RSBN1	26	1045	1317	1486	1264	1544	822	918	1185	1155	947	1013	1006	1001	1147	1204	1300	1395	1155	927	996	1045	1303	1053	1738	1188	1184	997	1205	1504	1002	1274	1231	1349	947	1123	835	1067	1142	1146	1113	1213	1282	1243	1357	1074
ENSGALG00000001862	ST6GALNAC1	ST6 N-acetylgalactosaminide alpha-2,6-sialyltransferase 1 [Source:NCBI gene;Acc:396168]		18	1264	2607	2350	1678	1176	2367	2023	2239	1856	3020	2336	2166	2309	2309	2138	3573	3479	2334	2135	2179	1341	2734	1750	3654	2237	1613	2317	2710	3470	2208	1816	2219	1261	1899	2421	2946	2625	2505	2813	1346	2402	2028	1650	1033	3093
ENSGALG00000001864	C9orf72	chromosome Z C9orf72 homolog [Source:NCBI gene;Acc:427370]	C9orf72	Z	556	533	531	445	594	388	417	493	455	335	875	812	697	981	879	951	1120	868	765	835	406	454	590	814	591	416	395	428	643	834	754	604	777	755	905	934	805	796	923	592	491	458	438	522	507
ENSGALG00000001866	MCHR2	melanin-concentrating hormone receptor 2 [Source:NCBI gene;Acc:431416]		14	186	88	242	296	165	169	319	311	201	98	219	166	126	346	134	259	304	269	239	93	416	362	439	638	446	338	352	441	226	300	320	142	463	214	223	517	311	415	257	198	81	209	291	145	221
ENSGALG00000001872	SDF4	stromal cell derived factor 4 [Source:NCBI gene;Acc:419423]		21	2925	3992	3371	2810	3623	2390	2798	2981	3095	2627	2809	2741	3353	3432	3289	3391	3333	3400	2729	3430	3027	3259	3554	4267	3151	3462	2997	3081	3828	3288	3140	4172	3902	3463	3256	3248	2998	2618	2928	3115	3678	2909	2763	3183	3123
ENSGALG00000001876	RASA4B	RAS p21 protein activator 4B [Source:NCBI gene;Acc:417513]		19	638	509	605	599	456	491	402	534	455	727	426	442	536	569	470	484	502	556	464	601	818	887	1048	1055	719	837	811	738	1179	913	655	1225	1155	920	703	758	897	685	804	679	469	522	589	401	642
ENSGALG00000001883	ST6GALNAC2	ST6 N-acetylgalactosaminide alpha-2,6-sialyltransferase 2 [Source:NCBI gene;Acc:396159]		18	158	219	229	151	116	229	98	162	165	148	92	124	186	96	115	141	116	136	91	98	145	216	166	207	145	164	142	159	190	206	134	226	104	189	160	157	125	183	192	168	202	198	148	102	299
ENSGALG00000001885		uroplakin 3B-like [Source:NCBI gene;Acc:417514]		19	9532	13053	15167	9016	9938	10732	8852	9240	10928	17428	7712	8166	8204	10228	7573	13775	10563	9414	8255	10267	11760	15277	12312	13519	10792	11666	10150	13839	15992	12273	10625	13321	12111	9269	9031	11738	11077	9856	13825	10151	12027	13089	8866	8731	14023
ENSGALG00000001889		caspase recruitment domain family member 9 [Source:NCBI gene;Acc:427756]		17	376	514	675	489	423	386	365	527	488	663	646	466	479	410	538	471	588	480	451	523	268	336	387	563	429	490	354	388	507	369	426	463	356	365	382	300	356	343	276	400	474	583	481	372	504
ENSGALG00000001892	CYGB	cytoglobin [Source:NCBI gene;Acc:427802]		18	2904	3048	3414	2789	3365	1805	2890	2568	3139	2035	2667	2609	2726	3627	2714	2950	3882	3257	2285	2920	916	857	1258	1596	1320	1011	706	1140	1001	986	1400	1393	1550	1066	1150	820	746	847	836	3093	2808	2946	2742	2956	2359
ENSGALG00000001895	PANK3	pantothenate kinase 3 [Source:NCBI gene;Acc:416170]	PANK3	13	333	512	705	668	655	242	552	865	531	282	272	247	315	638	610	604	821	662	285	382	379	526	437	1059	638	484	480	594	652	536	460	486	587	476	470	208	461	495	490	355	472	608	657	575	316
ENSGALG00000001901	ARIH1	ariadne RBR E3 ubiquitin protein ligase 1 [Source:NCBI gene;Acc:415319]		10	3402	3721	3669	3297	4205	2373	3261	3528	2993	3098	2886	3005	3156	3673	3092	3480	3469	3145	3025	3299	2825	3049	4107	4625	3158	2925	2595	2657	3785	2804	2993	3148	2946	2579	3007	3558	2704	2515	2749	3623	3428	3166	3242	3694	3101
ENSGALG00000001905	DTX2	deltex E3 ubiquitin ligase 2 [Source:NCBI gene;Acc:417515]	DTX2	19	1079	1131	1213	1081	1126	838	961	969	910	1022	868	757	961	1160	939	1242	1019	1086	924	1094	983	1283	1140	1457	1028	967	914	1019	1243	1090	911	925	1166	851	1041	1095	1073	864	1032	1149	1042	1047	1063	989	1095
ENSGALG00000001907	WAPL	WAPL cohesin release factor [Source:NCBI gene;Acc:423608]		6	3487	3876	4409	3985	4564	2258	3429	4366	3759	2554	2645	2579	3357	4820	3775	4167	4783	3986	3034	3159	3923	3973	4401	7180	4552	4043	3848	4412	5330	3999	4521	3814	4510	3511	4381	4094	4472	3767	4038	3713	3571	3805	3918	4010	2951
ENSGALG00000001916	SLIT3	slit guidance ligand 3 [Source:NCBI gene;Acc:374173]		13	4056	6487	6501	6740	7948	3965	5526	5675	6283	3648	5244	4405	6822	7095	6685	6232	8147	6780	5202	6137	4996	4476	5381	6500	5820	7045	4447	4864	6962	6248	5890	8446	7073	6075	5962	4026	5192	6446	5425	4319	5977	5610	6628	6983	5181
ENSGALG00000001918	DNAJB5	DnaJ heat shock protein family (Hsp40) member B5 [Source:NCBI gene;Acc:427409]	DNAJB5	Z	256	230	274	248	231	208	200	241	241	256	301	277	198	305	238	372	432	316	328	396	239	222	280	246	231	233	239	273	347	255	170	279	329	305	294	312	291	307	264	273	212	236	244	203	272
ENSGALG00000001925	GNB1L	G protein subunit beta 1 like [Source:NCBI gene;Acc:416781]		15	1669	1825	1970	1901	1909	1389	1525	1792	1517	1470	1483	1463	1664	2234	1733	1980	2020	1830	1573	2563	1569	1835	1932	2520	2033	2261	1889	2105	2463	2485	1830	2047	2374	2166	2324	1978	1924	1770	1813	1777	1682	1700	1869	1677	1815
ENSGALG00000001926	HSPB1	heat shock protein family B (small) member 1 [Source:NCBI gene;Acc:396227]		19	427	528	752	489	951	477	678	403	594	725	471	472	485	636	561	976	1115	557	489	631	835	1107	976	1147	763	852	677	806	1203	871	777	927	1044	719	654	1216	916	877	805	455	486	649	481	836	623
ENSGALG00000001933	CORO2A	coronin 2A [Source:NCBI gene;Acc:427373]	CORO2A	Z	89	125	116	148	122	71	91	149	88	72	118	95	106	125	99	125	138	120	99	125	104	104	143	217	121	108	129	125	159	154	88	90	145	148	117	139	130	135	97	95	115	100	146	107	93
ENSGALG00000001938	SLC25A24	solute carrier family 25 member 24 [Source:NCBI gene;Acc:424337]	SLC25A24	8	1452	1818	1662	1595	1899	919	1292	1754	1387	1131	1180	1298	1529	1772	1579	1693	1923	1681	1225	1423	1680	1679	2018	2745	1717	1797	1331	1514	2361	1391	1614	1592	1949	1805	1629	1944	1788	1588	1873	1546	1675	1434	1568	1668	1201
ENSGALG00000001939	HIPK1	homeodomain interacting protein kinase 1 [Source:NCBI gene;Acc:419880]	HIPK1	26	1814	2157	3297	2924	3037	1117	2588	3351	2361	1374	1399	1096	1698	3316	2759	3157	3156	2892	1573	1858	2324	2736	2647	5280	3349	2637	2391	2884	3420	2409	2361	2375	2765	2449	2437	2053	2636	2769	2697	1932	1987	2845	2875	2668	1460
ENSGALG00000001942	SPDL1	spindle apparatus coiled-coil protein 1 [Source:NCBI gene;Acc:416172]	SPDL1	13	1343	1502	1430	1428	1558	932	1113	1221	1187	1041	1207	1129	1404	1320	1361	1473	1469	1120	1255	1529	909	932	1046	1400	1058	1019	975	1189	1485	1120	958	1029	1145	1049	1045	1104	1053	804	982	1430	1384	1234	1404	1369	1218
ENSGALG00000001943	RHBDF2	rhomboid 5 homolog 2 [Source:NCBI gene;Acc:417358]	RHBDF2	18	1918	1744	2040	1801	1994	1508	1646	2033	1509	1527	1928	1380	1805	1919	1640	1889	1692	1654	2047	1842	1764	2152	2581	3118	2176	1810	1718	1742	2404	1714	1898	1721	2215	2016	2143	2491	1832	2017	1630	2043	1607	1761	1771	1752	1970
ENSGALG00000001944	TBC1D2	TBC1 domain family member 2 [Source:NCBI gene;Acc:427374]	TBC1D2	Z	974	872	1005	1068	1079	840	760	944	909	798	1511	1344	1668	1736	1652	1760	2001	1757	1608	1575	1308	1118	1198	1492	1288	1102	1094	1136	1482	2041	2071	1793	1846	1728	1995	2061	1743	2078	1871	1037	803	867	1050	948	1098
ENSGALG00000001945	RFT1	RFT1 homolog [Source:NCBI gene;Acc:770487]		12	1251	1395	2657	1281	1723	1114	922	1125	1071	1202	1156	1032	1106	1192	1200	1412	1699	1202	1404	1285	1074	1072	2266	2872	1257	1303	1221	1090	1381	1408	1229	1119	1245	1135	1509	1263	1190	1492	1101	1332	1285	2293	1260	1514	1456
ENSGALG00000001946	RSPO1	R-spondin 1 [Source:NCBI gene;Acc:419613]		23	81	116	102	95	88	68	54	91	98	70	41	69	99	61	78	87	116	123	59	80	65	74	102	63	106	60	62	44	53	79	97	162	96	81	105	60	67	139	34	86	107	88	93	77	89
ENSGALG00000001947	ELP1	inhibitor of kappa light polypeptide gene enhancer in B-cells, kinase complex-associated protein [Source:NCBI gene;Acc:427375]	ELP1	Z	1065	1310	1425	1217	1479	701	1041	1212	1256	972	1999	1674	1860	2695	2235	2908	2767	2621	1740	2266	1216	952	1295	1590	1217	1154	1080	1234	1424	2043	1847	1918	2252	1839	2131	2257	1916	2144	2303	1134	1207	1230	1197	1299	916
ENSGALG00000001948		scaffold attachment factor B2 [Source:NCBI gene;Acc:427046]		28	4608	4581	6586	5817	5132	4462	3863	4427	4174	4982	5236	4002	4498	5070	4756	5281	5665	4691	4530	5225	4089	5335	5465	6446	4666	5186	4353	4865	6239	5281	4813	5505	5569	4746	4962	4773	4997	4719	4031	4907	4221	5684	5720	4509	5830
ENSGALG00000001949	MDH2	malate dehydrogenase 2 [Source:NCBI gene;Acc:417517]	MDH2	19	5941	6497	6218	5054	6674	4393	5287	5204	5867	5755	5721	5246	5619	6421	5665	6697	6072	5511	5014	5899	5503	5356	7583	8727	6230	5409	5093	6492	8110	6360	5511	4933	6066	5336	5840	7934	5688	5510	6998	6327	5986	5366	4970	5864	5740
ENSGALG00000001950	PMPCA	peptidase, mitochondrial processing alpha subunit [Source:NCBI gene;Acc:417134]		17	2233	2096	2644	2188	2298	1572	2099	2246	2330	1832	1970	1693	1882	2418	2017	2664	2500	2498	2095	2168	1666	2038	2131	3183	2260	1941	1823	2130	2686	2094	2054	2096	2219	1863	2464	2189	2395	1971	2331	2378	1931	2282	2151	2019	2054
ENSGALG00000001951		family with sequence similarity 102 member B [Source:NCBI gene;Acc:768922]		8	178	180	219	229	217	106	215	215	159	101	182	186	207	226	192	147	272	274	99	243	171	167	241	359	185	212	143	214	321	188	186	215	212	290	212	243	300	279	181	190	166	189	225	191	139
ENSGALG00000001954	APTX	aprataxin [Source:NCBI gene;Acc:395173]		Z	456	540	518	435	555	391	402	462	455	470	877	686	674	979	847	1025	864	802	719	824	335	370	550	630	385	448	359	513	615	779	541	744	718	680	775	910	678	762	818	486	498	447	428	488	511
ENSGALG00000001956	OLFML3	olfactomedin like 3 [Source:NCBI gene;Acc:419882]		26	2206	2212	2525	2028	2236	2280	2223	2213	2388	2750	2518	2407	2865	2389	2382	2506	2334	2278	2249	3075	1801	1571	2220	2171	1722	2013	1285	1410	2395	1516	1842	2210	2401	1809	2108	2244	1686	1792	1734	2349	2038	2179	1994	1965	2979
ENSGALG00000001959	HENMT1	HEN1 methyltransferase homolog 1 [Source:NCBI gene;Acc:429055]		8	95	97	77	84	122	150	58	100	63	161	66	60	142	76	105	105	79	96	137	107	35	137	67	59	56	53	58	31	80	32	68	121	72	68	59	68	52	28	42	101	89	66	83	107	196
ENSGALG00000001962	PTBP1	polypyrimidine tract binding protein 1 [Source:NCBI gene;Acc:420098]		28	17898	20329	21614	19555	20389	13441	15710	17104	16523	16627	16012	15455	17358	18824	19409	19796	21028	17566	16212	19233	14376	15409	17265	23131	16083	16343	14783	15309	16917	13776	15567	17869	17851	14914	15562	14130	14648	12847	14088	19060	18731	18653	19229	17913	17563
ENSGALG00000001963		serine/threonine/tyrosine interacting like 1 [Source:NCBI gene;Acc:417518]		19	32	41	54	46	15	15	57	64	26	79	17	40	38	71	54	34	27	78	38	70	27	28	72	31	26	26	33	30	52	42	33	24	5	23	24	44	20	45	35	34	38	47	45	13	20
ENSGALG00000001964	INPP5E	inositol polyphosphate-5-phosphatase E [Source:NCBI gene;Acc:417135]	INPP5E	17	771	915	1047	941	1078	545	805	798	804	683	827	712	702	1010	847	887	937	804	726	888	719	852	949	1265	848	925	658	778	1045	766	712	828	866	896	825	935	794	795	815	821	843	904	925	947	712
ENSGALG00000001965	AARS	alanyl-tRNA synthetase [Source:NCBI gene;Acc:415668]		11	3624	4201	4135	3924	4758	2972	3649	3324	3749	4043	3773	3422	4202	4091	3936	4379	4181	3684	3236	4114	3092	3253	4110	4815	3297	3358	3022	3321	4218	3153	3454	3625	3745	3294	3454	3622	3262	3278	3469	3859	3871	3569	3859	4180	3883
ENSGALG00000001968	SYT6	synaptotagmin 6 [Source:NCBI gene;Acc:428270]	SYT6	26	15	2	46	48	21	27	23	56	10	42	50	26	24	21	40	15	41	39	20	26	27	75	41	75	91	18	46	33	75	17	54	45	43	40	52	64	70	34	75	16	2	40	47	18	35
ENSGALG00000001971	UBE2O	ubiquitin conjugating enzyme E2 O [Source:NCBI gene;Acc:417359]	UBE2O	18	1752	1892	2334	2341	2490	1232	1555	2011	1937	1547	1533	1261	1613	2194	1974	2133	2112	2215	1938	1593	1450	1860	1477	2364	1784	1608	1466	1586	2142	1606	1467	1623	1449	1564	1667	1436	1596	1558	1410	1866	1743	2014	2302	2188	1610
ENSGALG00000001972		pre-mRNA processing factor 38B [Source:NCBI gene;Acc:768611]		8	2064	2387	2296	2103	2215	1473	1917	2012	1757	1824	1831	1771	1967	2354	2084	2192	2140	1961	1903	2382	1431	1731	2038	2688	1837	1840	1774	1907	2255	1827	1557	1953	1946	1774	1946	1921	1706	1770	1569	2198	2199	1981	2068	1946	1925
ENSGALG00000001973	GNL2	G protein nucleolar 2 [Source:NCBI gene;Acc:419614]	GNL2	23	1663	2200	1754	1602	1988	1349	1453	1443	1420	1794	1596	1527	1575	1696	1691	1864	1821	1521	1272	1690	1209	1340	1413	1965	1559	1446	1349	1333	1818	1339	1335	1569	1464	1324	1370	1591	1360	1410	1262	1771	2027	1514	1575	1747	1763
ENSGALG00000001975	TMEM120A	transmembrane protein 120A [Source:NCBI gene;Acc:417519]	TMEM120A	19	1220	1268	1356	1230	1123	958	1052	1061	1441	1228	1179	1057	839	1290	1162	1142	1451	1177	1134	1299	1382	1487	1955	2423	1724	1587	1405	1602	1948	1472	1465	1090	1537	1327	1320	1796	1831	1708	1613	1299	1168	1170	1209	987	1252
ENSGALG00000001976	TRIM33	tripartite motif containing 33 [Source:HGNC Symbol;Acc:HGNC:16290]	TRIM33	26	974	1105	1217	1200	1374	655	962	1275	1099	804	726	802	938	1268	1178	1285	1526	1350	980	910	938	1195	1135	1715	1353	1055	1125	1210	1414	1170	972	1171	1080	1088	1237	912	1105	1178	1124	1037	1018	1050	1180	1207	856
ENSGALG00000001978	MED16	mediator complex subunit 16 [Source:NCBI gene;Acc:420099]	MED16	28	1460	1521	1577	1409	1634	908	1223	1350	1227	1169	1195	1125	1199	1547	1358	1564	1688	1527	1040	1447	978	1398	1419	1663	1377	1145	1080	1292	1537	1291	1155	1383	1438	1137	1336	1552	1194	1227	1173	1555	1401	1361	1385	1436	1186
ENSGALG00000001981	PARP6	poly(ADP-ribose) polymerase family member 6 [Source:NCBI gene;Acc:769472]	PARP6	10	999	1109	1268	929	994	914	975	905	866	1220	1069	775	1006	1018	952	1140	1265	904	1050	1284	919	1012	1244	1515	924	1213	1006	1154	1714	1353	959	963	1335	1200	1299	1242	1130	1379	1028	1064	1022	1094	913	873	1194
ENSGALG00000001983		fibronectin type III domain containing 7 [Source:NCBI gene;Acc:424339]		8	127	207	202	234	191	123	104	133	124	209	99	146	155	144	149	141	184	185	121	172	68	118	92	177	92	113	74	79	97	64	126	97	94	85	80	83	58	88	73	135	191	174	230	168	161
ENSGALG00000001985	PIGQ	phosphatidylinositol glycan anchor biosynthesis class Q [Source:NCBI gene;Acc:770171]	PIGQ	14	728	1019	838	837	919	519	730	802	719	594	701	644	676	1071	842	815	993	618	651	757	887	862	1243	1702	881	944	849	969	1309	806	1097	803	956	809	1107	1375	947	1087	914	775	939	723	823	807	678
ENSGALG00000001986	VCP	valosin containing protein [Source:NCBI gene;Acc:427410]		Z	5421	5810	5762	5348	5745	3992	4537	4423	5224	5654	8638	7610	8496	9654	8301	9701	8665	8024	8333	9140	3876	3983	5031	5947	4513	4111	3634	4058	5409	6389	6445	7057	7354	6183	6877	7098	6165	6074	6448	5773	5353	4973	5259	5047	5216
ENSGALG00000001988	TXNRD2	thioredoxin reductase 2 [Source:NCBI gene;Acc:416782]		15	2174	2155	2310	1605	2125	1366	1517	2180	2169	1463	1502	1310	1765	1745	1767	1972	2182	2042	1271	1855	1505	1299	1749	1954	1547	1592	1375	1302	1942	1445	1640	1375	1769	1260	1453	1592	1290	1369	1508	2315	1986	1994	1578	1867	1785
ENSGALG00000001992	PKLR	pyruvate kinase, liver and RBC [Source:NCBI gene;Acc:396456]		10	16368	15847	21010	16409	19577	10411	15251	14632	18690	18635	17461	13777	14654	19943	15235	18597	15842	16184	13010	17150	13413	16558	20368	24591	18103	15477	15496	20477	20040	13525	15408	15854	17623	13413	16916	17806	17657	14858	18710	17431	14601	18132	16135	17200	13604
ENSGALG00000001994	PRR35	proline rich 35 [Source:NCBI gene;Acc:416388]	PRR35	14	7	3	17	4	18	0	1	8	11	7	2	2	1	9	1	2	9	2	4	0	40	30	33	98	34	15	12	27	61	64	30	6	47	52	33	5	58	36	37	7	3	15	4	16	0
ENSGALG00000001995	LIMS2	LIM zinc finger domain containing 2 [Source:NCBI gene;Acc:424752]	LIMS2	9	884	1223	1474	1328	1555	647	1280	1309	1298	831	819	748	880	1456	1203	1320	1625	1486	643	957	1295	1365	1495	2409	1811	1776	1394	1609	2108	1622	1322	1506	1757	1676	1642	1162	1522	1661	1477	941	1127	1272	1306	1366	845
ENSGALG00000001998	R3HDM4	R3H domain containing 4 [Source:NCBI gene;Acc:770563]	R3HDM4	28	3333	2965	2616	2793	2990	2157	2407	2885	2455	4213	2435	2559	2433	3295	2240	2785	3130	4001	2329	2745	3511	3381	4654	5928	4216	3469	2497	3506	3818	3213	3314	2730	4313	3375	3685	6678	3519	3407	2569	3549	2732	2258	2746	2627	2819
ENSGALG00000002000	GRAMD2A	GRAM domain containing 2A [Source:HGNC Symbol;Acc:HGNC:27287]	GRAMD2A	10	188	229	263	253	279	213	227	183	223	265	246	175	187	221	243	242	238	203	268	295	189	272	278	321	239	160	204	215	264	318	214	230	278	233	302	260	233	161	243	200	211	227	249	245	278
ENSGALG00000002001	STXBP3	syntaxin binding protein 3 [Source:NCBI gene;Acc:424341]		8	1381	1658	1556	1289	1519	953	1281	1419	1202	1304	1172	1108	1123	1609	1327	1510	1603	1432	1135	1327	1392	1200	1687	2371	1563	1379	1437	1557	1985	1365	1172	1223	1428	1401	1322	1625	1379	1513	1501	1471	1528	1343	1267	1335	1245
ENSGALG00000002002	BCAS2	breast carcinoma amplified sequence 2 [Source:NCBI gene;Acc:419884]		26	1748	1854	1584	1450	1827	1433	1284	1335	1292	2066	1734	1316	1553	1664	1275	1593	1733	1486	1469	1736	1274	1237	1701	1884	1386	1331	1172	1302	1811	1444	1560	1274	1441	1253	1617	1784	1280	1355	1315	1862	1708	1367	1426	1605	1872
ENSGALG00000002003	BMPR1A	bone morphogenetic protein receptor type 1A [Source:NCBI gene;Acc:396308]		6	455	555	811	717	630	265	475	766	571	315	454	321	438	687	641	757	824	696	501	472	570	455	656	958	653	645	535	640	725	594	589	607	518	608	574	442	547	631	510	485	511	700	705	554	346
ENSGALG00000002009	FANCG	Fanconi anemia complementation group G [Source:NCBI gene;Acc:378893]		Z	272	281	395	313	332	259	240	281	240	262	523	491	623	577	504	607	627	520	585	691	142	178	177	177	180	174	158	151	222	335	274	306	391	324	349	303	345	270	299	290	259	341	308	292	338
ENSGALG00000002010	SNIP1	Smad nuclear interacting protein 1 [Source:NCBI gene;Acc:419616]	SNIP1	23	730	909	893	790	961	647	775	793	758	810	728	753	921	898	764	844	919	790	728	777	666	696	778	970	739	660	626	587	742	620	776	669	695	581	669	726	648	695	759	777	838	771	777	844	845
ENSGALG00000002012				6	3026	3608	2942	3042	3204	1861	2727	2730	2580	2101	2342	2349	3114	2936	3613	3099	3160	3108	2526	2751	2618	2833	3146	4040	3103	3060	2900	3021	4206	2949	2280	2599	2723	2577	3617	3237	2604	2462	2443	3223	3324	2539	2991	2815	2432
ENSGALG00000002013	MEAF6	MYST/Esa1-associated factor 6 [Source:NCBI gene;Acc:419617]		23	3028	3468	3665	3207	3351	2509	2400	2984	2721	3179	3110	2634	2840	3136	2791	3374	3049	2811	2444	2898	3082	3241	3683	4433	3494	3499	3145	3069	4123	3086	3107	3006	3558	3035	3795	3901	3396	3396	2885	3225	3195	3163	3153	2944	3278
ENSGALG00000002014	SMU1	DNA replication regulator and spliceosomal factor [Source:NCBI gene;Acc:427377]		Z	4428	5595	4802	4079	5165	3355	3779	4276	4200	4170	4310	4475	4966	5426	5066	5790	5718	5120	4664	4783	3371	3657	4651	5909	4089	3954	3315	3933	4644	4270	4654	5093	5070	4414	4610	5156	4298	4295	4182	4716	5155	4144	4011	4538	4384
ENSGALG00000002016	PRKCD	protein kinase C delta [Source:NCBI gene;Acc:415905]		12	1779	2311	2634	1790	2435	1690	1380	1469	1642	1934	1592	1507	1883	2119	1851	2373	2447	2089	1348	1762	1475	1218	1930	2511	1767	1778	1757	1750	2004	1637	1560	1842	1660	1710	1602	1757	1654	1302	1712	1895	2129	2273	1760	2139	2208
ENSGALG00000002018	CAPN15	calpain 15 [Source:NCBI gene;Acc:416389]	CAPN15	14	3817	3546	4385	3923	4289	3051	3201	4068	3742	3840	3555	2996	3635	4161	3923	4231	4597	4019	3938	3421	2689	3629	4014	4909	3675	3450	2831	3154	4369	3155	3138	3631	3987	3459	3845	3840	3291	3558	3018	4065	3267	3784	3858	3768	3987
ENSGALG00000002021	ZC3H12A	zinc finger CCCH-type containing 12A [Source:NCBI gene;Acc:419618]	ZC3H12A	23	779	984	1091	1001	968	555	764	970	846	770	613	599	610	965	896	1073	1100	1169	649	851	630	996	1091	1643	1098	1003	1019	1019	1225	955	934	1072	1139	993	965	861	1108	1033	966	830	907	942	984	850	725
ENSGALG00000002022	B4GALT1	beta-1,4-galactosyltransferase 1 [Source:NCBI gene;Acc:396121]		Z	2823	3073	2978	2908	3353	2129	2656	2664	2923	2465	4197	4087	5039	4800	4655	5298	4715	4426	4567	4597	2649	2648	2980	3657	2775	2628	2234	2283	3028	3695	4547	4805	4683	3726	4022	3905	3947	3494	3900	3006	2831	2570	2859	2946	2782
ENSGALG00000002023	PIGO	phosphatidylinositol glycan anchor biosynthesis class O [Source:HGNC Symbol;Acc:HGNC:23215]	PIGO	Z	544	657	908	755	840	352	684	836	632	413	617	488	687	1043	850	1017	1145	1048	621	643	661	765	731	1304	914	779	701	906	1157	970	828	942	1034	827	895	714	988	998	1019	579	605	784	742	738	460
ENSGALG00000002024	COMT	catechol-O-methyltransferase [Source:NCBI gene;Acc:416783]	COMT	15	869	1168	1172	885	1537	728	877	815	1223	1121	1006	881	1265	994	874	1215	1188	1018	697	1026	1303	855	1872	2317	1309	1181	1052	1421	1683	1305	1448	1343	1443	1250	1262	1484	1339	1269	1551	925	1076	1011	870	1350	951
ENSGALG00000002028	GPRC5B	G protein-coupled receptor class C group 5 member B [Source:NCBI gene;Acc:101747453]	GPRC5B	14	203	392	419	321	443	136	355	430	493	170	277	201	376	441	350	422	575	460	223	373	336	351	309	668	420	420	292	304	582	420	454	396	463	339	431	341	366	353	454	216	361	362	316	389	178
ENSGALG00000002029	TMEM259	transmembrane protein 259 [Source:NCBI gene;Acc:420101]	TMEM259	28	4097	4249	4988	4345	4641	3677	3610	4105	4015	4465	3514	3479	4117	4580	3841	4672	4498	4113	3784	4309	3704	4495	4403	6114	4032	4058	3592	4424	4945	4052	3986	4084	4273	3620	4206	3949	4222	3882	4380	4363	3915	4305	4272	4077	4805
ENSGALG00000002033	NDUFB6	NADH:ubiquinone oxidoreductase subunit B6 [Source:NCBI gene;Acc:416391]		14	2264	2740	1956	1679	1904	1876	1961	1877	1808	2660	1931	1793	2322	2186	1740	2252	2013	1947	1937	1835	1887	1922	2622	2313	1966	1638	1577	1864	2390	1717	1937	1641	2081	1821	2151	3156	1938	1836	2037	2411	2525	1688	1651	1673	2451
ENSGALG00000002038	DENND2C	DENN domain containing 2C [Source:NCBI gene;Acc:100858235]		26	1699	1520	1703	1697	1832	1705	1269	1555	1467	1178	1148	1270	1469	1671	1533	1685	2018	1741	1220	1585	2416	2152	2508	3443	2476	2480	2160	2525	2838	2412	3021	2473	2740	2029	2890	2151	2284	2265	2509	1809	1400	1470	1669	1610	2228
ENSGALG00000002042		lysine-rich nucleolar protein 1 [Source:NCBI gene;Acc:426994]		14	1074	1475	1266	1080	1456	1007	1054	994	1172	1358	1025	995	1229	1190	1259	1359	1271	1086	941	1349	811	750	1022	1173	872	1033	906	915	944	923	866	1195	1073	1019	927	1085	829	863	953	1144	1359	1093	1062	1279	1316
ENSGALG00000002043				9	1397	1336	1530	1204	1556	1065	1002	1130	1239	1218	1340	1259	1604	1373	1289	1399	1484	1131	1186	1338	1210	1538	1427	1760	1128	1317	1192	1195	1692	1191	1486	1244	1343	1271	1221	1301	1276	1245	1155	1488	1231	1320	1184	1367	1392
ENSGALG00000002044	EEF2KMT	eukaryotic elongation factor 2 lysine methyltransferase [Source:NCBI gene;Acc:416392]		14	1369	1037	1326	1237	1491	885	905	1332	1205	1026	1357	1033	1036	1024	1087	1533	1613	1230	1197	1498	1435	1881	1872	2037	1532	1378	1526	1231	1522	1339	1385	1433	1889	1524	1874	2239	1377	1506	1462	1458	955	1144	1216	1310	1156
ENSGALG00000002046		synaptotagmin 15 [Source:NCBI gene;Acc:423614]		6	87	123	102	74	78	96	84	96	49	62	90	75	70	154	119	80	144	81	97	69	76	51	113	67	64	87	48	74	77	21	55	115	66	62	32	119	90	3	11	93	113	88	73	69	125
ENSGALG00000002048	GPRIN2	G protein regulated inducer of neurite outgrowth 2 [Source:NCBI gene;Acc:395648]		6	208	233	244	230	353	107	219	172	170	110	159	226	240	205	250	293	206	250	170	136	139	231	272	405	236	190	259	201	228	252	131	124	295	156	261	204	220	134	201	222	215	211	226	310	140
ENSGALG00000002050	EXOC7	exocyst complex component 7 [Source:NCBI gene;Acc:417361]		18	2532	3089	2925	2755	3282	2236	2428	2703	2644	2209	2583	2268	2659	2930	2894	3007	2985	2714	2428	2814	2629	2480	3127	3956	2950	2887	2511	3220	3432	2864	3001	3019	3050	2633	3065	3343	2983	2977	2826	2696	2846	2524	2709	2884	2922
ENSGALG00000002053	POR	cytochrome p450 oxidoreductase [Source:NCBI gene;Acc:417520]		19	5515	5599	7661	5516	5952	3625	5003	5470	6329	5277	5551	4168	4903	6625	5572	6160	6046	6018	4889	4809	4968	5427	6664	7684	6353	5376	4739	5785	7291	5453	5674	5126	6009	4566	5606	5567	6680	5538	5126	5873	5159	6612	5424	5229	4737
ENSGALG00000002055	HES4	hes family bHLH transcription factor 4 [Source:NCBI gene;Acc:395128]		21	3512	3937	3595	2895	3765	3619	3229	2949	3146	4522	3445	3420	3568	3389	2790	4276	2998	3072	3083	3659	3147	3153	4539	3903	3584	3271	2919	3141	3402	2769	3214	3172	4664	3308	2444	3761	3686	2498	3655	3740	3627	3103	2847	3308	4729
ENSGALG00000002056	TANGO2	transport and golgi organization 2 homolog [Source:NCBI gene;Acc:416784]		15	1544	1873	1451	1593	1624	1154	1151	1467	1280	1366	1180	1319	1447	1563	1308	1310	1412	1215	1280	1388	1505	1595	1816	2237	1545	1562	1504	1672	1966	1762	1880	1434	1633	1436	1779	1937	1556	1191	1825	1644	1726	1252	1566	1427	1508
ENSGALG00000002057	POLR2D	RNA polymerase II subunit D [Source:NCBI gene;Acc:424754]		9	1181	1376	1219	947	1267	1050	965	971	1094	1379	899	1070	1282	1097	890	1127	1082	1086	1058	1089	876	832	1161	1134	851	980	879	905	1052	795	942	976	997	852	956	1218	931	783	890	1258	1268	1052	931	1113	1372
ENSGALG00000002060	TAF15	TATA-box binding protein associated factor 15 [Source:NCBI gene;Acc:417522]	TAF15	19	3719	4079	4342	3691	4686	3408	2969	3445	3445	4050	3751	3281	4999	4301	3398	4399	3912	3473	3793	4258	2155	2308	2516	2668	2230	2391	2053	2287	2801	2353	2259	2741	2669	2118	2281	2093	2160	1944	1835	3961	3758	3747	3629	4117	4453
ENSGALG00000002062	SRP68	signal recognition particle 68 [Source:NCBI gene;Acc:417363]		18	3549	3961	4371	3735	3819	2896	2988	3381	3305	4126	3144	3024	3765	4009	3425	4027	4063	3621	3261	3730	2944	3375	3794	4748	3104	3322	2955	3284	3813	3147	3160	3480	3510	3054	3147	3334	3166	2970	3080	3780	3650	3772	3673	3355	3784
ENSGALG00000002064	STOML2	stomatin like 2 [Source:HGNC Symbol;Acc:HGNC:14559]	STOML2	Z	2522	2114	2422	1999	2464	1646	1770	1993	2073	2469	2643	2056	2291	2466	1989	2617	2451	2323	2456	2732	1596	1755	2341	2587	1787	1785	1534	1665	2381	1873	1931	1889	2016	1773	2011	2331	1940	1842	1916	2686	1948	2090	1966	2165	2151
ENSGALG00000002066	NCOA4	nuclear receptor coactivator 4 [Source:NCBI gene;Acc:423615]		6	16494	15685	12923	12260	17630	7328	12032	15032	10783	9279	11211	12080	10462	14967	12782	14408	13112	12690	10988	11828	11022	9339	16441	23456	13351	10858	11471	10904	14057	11227	10985	9538	10348	10572	10800	16707	10509	9352	8975	17565	14452	11153	12055	15489	9575
ENSGALG00000002067		ALG1, chitobiosyldiphosphodolichol beta-mannosyltransferase [Source:NCBI gene;Acc:416393]		14	588	650	771	632	553	650	600	431	564	627	514	491	573	746	689	662	684	711	495	549	736	615	952	1520	649	904	536	823	1054	584	754	933	735	780	692	783	1057	622	598	626	599	665	621	486	849
ENSGALG00000002069	FAM214B	family with sequence similarity 214 member B [Source:NCBI gene;Acc:100858763]	FAM214B	Z	736	626	821	656	637	485	533	694	511	576	889	740	833	1019	837	1094	1031	1100	725	827	669	893	756	935	748	596	574	615	843	986	1036	893	1125	856	1008	1268	961	918	899	784	577	709	645	560	634
ENSGALG00000002070	SAP130	Sin3A associated protein 130 [Source:NCBI gene;Acc:424756]		9	2033	2289	2487	2174	2454	1641	1989	2013	2161	1698	2122	1848	2193	2456	2074	2554	2519	2107	1819	2306	1807	1948	2081	2905	1899	1928	1667	2109	2595	1866	2125	1900	2368	1801	1941	1891	2015	2008	1863	2165	2109	2146	2138	2156	2144
ENSGALG00000002080	DOCK2	dedicator of cytokinesis 2 [Source:NCBI gene;Acc:427612]	DOCK2	13	65	111	153	92	185	43	69	119	144	52	119	97	78	113	151	106	154	155	44	57	27	17	47	35	33	51	66	20	49	25	25	33	42	27	26	20	30	10	35	69	102	132	90	163	56
ENSGALG00000002081	MMP28	matrix metallopeptidase 28 [Source:NCBI gene;Acc:417523]	MMP28	19	1454	1788	1690	1406	2117	1080	1659	1608	1772	1221	1490	1317	1581	1880	1618	1806	1834	1880	1651	1670	1937	2020	2350	2465	2171	2202	1711	2124	2853	2157	1773	2099	2494	1956	2459	2329	2459	2416	2235	1548	1647	1458	1383	1860	1411
ENSGALG00000002082	AMPD1	adenosine monophosphate deaminase 1 [Source:NCBI gene;Acc:772125]	AMPD1	26	11	34	38	31	28	19	26	23	16	15	18	11	17	14	40	40	41	20	12	31	30	18	25	64	34	19	24	26	33	43	37	29	30	38	35	35	49	56	24	12	31	33	30	25	25
ENSGALG00000002085	FZR1	fizzy/cell division cycle 20 related 1 [Source:NCBI gene;Acc:395297]		28	1207	1227	1538	1465	1643	796	1090	1239	1241	959	1025	914	1129	1578	1199	1608	1509	1366	997	1121	1071	1109	1121	1758	1240	1113	988	1208	1519	1079	994	1026	1336	1050	1171	1011	1282	1113	1052	1285	1131	1327	1441	1444	1040
ENSGALG00000002086	RASL10B	RAS like family 10 member B [Source:NCBI gene;Acc:771592]	RASL10B	19	78	70	95	43	101	48	84	80	35	72	111	77	82	85	110	41	88	98	103	128	62	52	84	76	67	49	24	34	77	77	41	68	119	48	76	45	43	63	40	83	64	82	42	89	63
ENSGALG00000002087	NCBP1	nuclear cap binding protein subunit 1 [Source:NCBI gene;Acc:427379]		Z	2258	3022	2384	2460	2587	1531	2093	2211	2114	2380	2440	2445	2349	3059	2792	3072	3180	2676	2754	2981	1593	1717	2096	2821	2003	1728	1563	1756	2101	2180	1864	2455	2443	2107	2164	2097	2113	1958	2150	2405	2784	2057	2419	2273	2001
ENSGALG00000002089		translocase of inner mitochondrial membrane 23 homolog B [Source:NCBI gene;Acc:423616]		6	1927	2264	2192	1726	1953	1627	1574	1633	1735	2279	1653	1601	1940	1959	1828	1946	1860	1790	1753	1909	1575	1718	1915	2283	1429	1557	1308	1536	1893	1321	1743	1666	1568	1394	1783	1831	1506	1434	1372	2052	2086	1892	1697	1716	2126
ENSGALG00000002090	GPSM2	G-protein signaling modulator 2 [Source:NCBI gene;Acc:424342]	GPSM2	8	1383	1599	1683	1398	1686	883	1366	1509	1290	1065	1212	1204	1412	1601	1582	1684	1727	1498	1349	1461	1118	1130	1486	1879	1329	1294	1188	1254	1566	1458	1278	1217	1564	1334	1421	1289	1348	1268	1334	1473	1473	1452	1375	1481	1154
ENSGALG00000002094	TRMT2A	tRNA methyltransferase 2 homolog A [Source:NCBI gene;Acc:416786]	TRMT2A	15	1483	1561	1596	1401	1610	1086	1263	1247	1463	1414	1409	1301	1339	1522	1478	1772	1836	1515	1570	1676	1218	1285	1655	1872	1480	1438	1337	1509	1700	1311	1255	1609	1829	1322	1479	1507	1438	1424	1342	1579	1438	1377	1378	1415	1419
ENSGALG00000002095	CHMP4B	charged multivesicular body protein 4B [Source:NCBI gene;Acc:419150]		20	5987	6773	6323	5301	5944	4524	5186	4802	5302	6300	5397	5221	6177	6149	5212	6562	5889	5734	5361	5557	5300	6136	6561	7540	5694	5195	4570	5508	6710	5250	6103	6138	5447	5327	5769	5987	5206	4635	5127	6376	6240	5457	5213	5222	5911
ENSGALG00000002097		epididymal protein-like [Source:NCBI gene;Acc:415324]		10	480	575	803	802	550	534	433	581	520	668	1036	550	553	559	391	845	657	694	727	496	910	1499	1141	1802	1100	1069	1663	995	1237	1401	1772	1557	1560	1332	1494	1190	1557	1578	1796	511	530	693	789	483	698
ENSGALG00000002099		6-phosphofructo-2-kinase/fructose-2,6-biphosphatase 4-like [Source:NCBI gene;Acc:100859653]		12	1585	1587	2226	2038	1977	1222	1524	1881	1760	1345	1410	1313	1749	2004	1801	2035	2202	2038	1573	1517	1841	2405	1739	2802	2056	2277	1939	2117	2270	2163	2625	2784	2479	2330	2060	1823	2373	2530	2503	1688	1462	1921	2004	1737	1597
ENSGALG00000002103	TPPP3	tubulin polymerization promoting protein family member 3 [Source:NCBI gene;Acc:415669]	TPPP3	11	1055	850	875	975	997	636	856	748	826	1015	1168	680	920	1300	632	980	1094	984	1438	1003	1070	1137	1196	1776	1173	1510	1160	1083	2427	1336	1016	1182	1360	883	1417	1372	1523	1173	1454	1124	783	755	959	876	831
ENSGALG00000002105	FOXI1	forkhead box I1 [Source:NCBI gene;Acc:427613]	FOXI1	13	5995	5046	4748	5590	6097	3075	4807	6570	4894	2746	3909	3863	3873	4508	3876	5656	5317	5852	4079	2635	6192	5867	8092	10872	6064	5017	6977	6839	9004	6517	8340	3039	5393	3518	6297	10561	5454	6154	7608	6384	4649	4098	5497	5357	4018
ENSGALG00000002106	CLCC1	chloride channel CLIC like 1 [Source:NCBI gene;Acc:424343]	CLCC1	8	1047	1250	1454	1223	1432	651	1070	1115	1207	1098	817	837	1187	1230	1055	1278	1351	1041	879	1077	985	880	1145	1683	1149	1035	924	1223	1251	998	1014	1232	1155	960	1136	968	1125	883	1032	1115	1152	1255	1203	1258	851
ENSGALG00000002107	RANBP1	RAN binding protein 1 [Source:NCBI gene;Acc:416787]		15	5963	7869	5103	5007	6113	4395	4852	4541	4884	5850	5515	5760	6262	5869	5950	5885	4847	4840	4904	6141	3284	2919	4180	4981	3689	3579	3308	3731	4524	3464	3161	4138	3890	3410	3922	3941	3233	2874	3632	6350	7250	4404	4923	5371	5743
ENSGALG00000002108		envoplakin [Source:NCBI gene;Acc:427805]		18	12907	15357	21773	16602	14899	10811	14058	15290	11952	17723	10786	10764	10063	16316	12413	18972	19108	15401	9322	12676	22798	26699	23231	37349	24139	26943	22299	29742	26796	21088	22782	21785	24452	21689	24236	23534	27837	22796	25343	13745	14150	18790	16325	13090	14127
ENSGALG00000002110	TSTD2	thiosulfate sulfurtransferase like domain containing 2 [Source:NCBI gene;Acc:427380]	TSTD2	Z	225	270	348	289	315	148	221	296	225	203	252	190	276	517	408	420	498	422	319	348	213	255	194	390	285	251	181	275	342	419	331	407	385	376	432	290	384	484	415	240	249	300	284	277	193
ENSGALG00000002111				14	37	71	44	61	19	70	21	61	21	107	8	36	59	68	45	68	15	24	15	22	50	59	95	125	102	73	71	84	28	86	120	78	36	46	93	51	94	9	33	39	65	38	60	17	91
ENSGALG00000002112	CSF3R	colony stimulating factor 3 receptor [Source:NCBI gene;Acc:419620]		23	210	277	404	245	192	206	155	186	357	344	302	206	205	172	247	311	347	360	153	215	164	230	220	217	166	305	248	151	199	215	321	299	352	265	237	164	449	216	149	224	255	349	241	169	269
ENSGALG00000002113	LCP2	lymphocyte cytosolic protein 2 [Source:NCBI gene;Acc:395438]		13	59	146	122	107	131	75	91	92	145	77	86	80	65	75	160	126	151	130	69	125	62	77	50	71	59	89	51	42	76	64	84	59	100	83	72	73	49	44	53	63	135	105	105	115	98
ENSGALG00000002116	TEN1	TEN1 CST complex subunit [Source:NCBI gene;Acc:100529060]		18	151	173	159	181	219	115	125	150	143	194	160	153	170	172	126	207	213	143	172	145	70	101	80	120	110	125	136	91	124	74	81	73	83	65	107	126	76	65	56	161	159	137	178	192	150
ENSGALG00000002117	PARG	poly(ADP-ribose) glycohydrolase [Source:NCBI gene;Acc:423617]	PARG	6	1622	2011	2219	1903	2195	1023	1651	1979	1840	1145	1258	1237	1344	2203	1868	1917	2326	2048	1370	1488	1463	1430	1645	2431	1918	1797	1325	1900	2138	1458	1337	1729	1681	1661	1380	1299	1450	1523	1531	1727	1853	1915	1871	1928	1337
ENSGALG00000002118	KCNMB1	potassium calcium-activated channel subfamily M regulatory beta subunit 1 [Source:NCBI gene;Acc:395301]		13	110	554	396	350	472	180	362	255	238	574	172	335	270	234	350	373	485	304	159	322	414	404	495	496	458	493	408	434	514	389	158	526	485	624	464	584	341	306	336	117	510	342	344	415	235
ENSGALG00000002119	VPS35L	chromosome 14 C16orf62 homolog [Source:NCBI gene;Acc:426995]	VPS35L	14	2641	3233	3204	3004	3362	2142	2576	3039	3316	2573	2219	2367	2872	3392	2813	3508	3564	2899	2460	2893	2544	2634	2788	4211	2974	2724	2362	2807	3384	2504	2437	2924	2586	2598	2794	3133	2415	2880	2546	2813	2979	2765	2954	2954	2799
ENSGALG00000002121	PLEKHN1	pleckstrin homology domain containing N1 [Source:NCBI gene;Acc:771179]	PLEKHN1	21	715	564	578	649	527	421	568	489	530	639	592	384	440	702	389	810	531	632	538	490	261	520	473	341	465	275	314	337	516	208	387	214	407	283	306	284	492	201	304	761	520	499	638	463	550
ENSGALG00000002123	OSCP1	organic solute carrier partner 1 [Source:NCBI gene;Acc:428220]	OSCP1	23	133	1440	186	948	1001	180	655	160	146	167	804	156	919	153	794	211	1107	189	192	844	1066	219	239	253	183	970	1035	1096	1279	168	936	1046	1212	1801	1196	2135	228	1160	1064	142	1327	161	932	879	235
ENSGALG00000002124	ZDHHC8	zinc finger DHHC-type containing 8 [Source:NCBI gene;Acc:416788]		15	537	596	947	862	913	382	729	951	764	437	431	507	617	840	909	885	1217	948	599	690	629	589	549	956	881	826	547	633	788	777	793	838	791	755	667	321	711	654	643	572	549	817	848	802	499
ENSGALG00000002125	TMOD1	tropomodulin 1 [Source:NCBI gene;Acc:395883]		Z	520	543	611	385	598	518	423	440	499	569	905	936	903	939	905	951	1208	995	940	938	237	287	327	385	319	280	271	267	386	962	957	703	850	626	936	1021	1086	950	928	554	500	527	379	525	677
ENSGALG00000002127	LSM10	LSM10, U7 small nuclear RNA associated [Source:NCBI gene;Acc:419621]	LSM10	23	318	378	245	280	323	271	253	210	250	400	262	197	204	277	220	289	295	230	199	285	162	310	351	376	226	251	264	344	341	227	261	255	339	387	262	355	200	284	314	339	348	211	275	284	354
ENSGALG00000002129	WDR47	WD repeat domain 47 [Source:NCBI gene;Acc:424344]	WDR47	8	1587	1984	2148	1780	2207	1130	1544	1967	1691	1503	1562	1495	1560	1826	1635	1928	2228	1881	1454	1805	1881	2020	2898	3734	2698	2154	1813	2450	3200	2446	1851	2340	2670	2042	2382	2702	2868	2497	2385	1690	1828	1854	1750	1939	1477
ENSGALG00000002131	NPRL2	NPR2-like, GATOR1 complex subunit [Source:NCBI gene;Acc:425132]		12	1312	1209	1279	1232	1264	1080	1021	1389	1196	1238	1388	1101	1369	1379	1130	1368	1315	1354	1056	1449	1040	1274	1249	1468	1309	975	848	1285	1472	1183	1124	1269	1278	1085	1226	1296	1265	1082	954	1397	1114	1104	1211	1111	1411
ENSGALG00000002132	KCNIP1	potassium voltage-gated channel interacting protein 1 [Source:NCBI gene;Acc:416173]	KCNIP1	13	10	45	25	31	15	3	38	16	19	19	17	25	18	30	26	36	26	47	10	24	23	45	33	54	73	21	25	21	98	69	46	42	59	37	54	52	38	52	24	11	41	22	30	13	4
ENSGALG00000002137	PGAM5	PGAM family member 5, mitochondrial serine/threonine protein phosphatase [Source:NCBI gene;Acc:416789]	PGAM5	15	2030	2369	2165	2220	2337	1339	1762	2229	1973	1668	1826	1660	1656	2303	1992	2564	2590	2087	1894	2061	1820	2060	2251	3051	2361	1780	1687	2285	2409	2083	1949	1964	2181	1877	2309	2168	1904	2041	2096	2162	2183	1868	2183	2053	1750
ENSGALG00000002138	HYAL2	hyaluronoglucosaminidase 2 [Source:NCBI gene;Acc:415908]	HYAL2	12	2395	2662	2632	2090	2510	2007	2201	2115	2381	2567	2307	2065	2369	2465	2112	2844	2670	2608	2423	2574	2989	2973	3387	3863	3274	3123	2531	2795	3794	2995	3384	2802	3437	2922	3748	3645	3263	2979	2766	2551	2453	2271	2055	2205	2623
ENSGALG00000002139	CSDE1	cold shock domain containing E1 [Source:NCBI gene;Acc:419886]		26	20731	24174	25476	21920	26347	16010	20304	22993	20383	18830	17927	17776	20273	25059	22342	25565	25429	22557	17282	21260	19126	19617	21462	31339	21898	22044	19162	20804	25643	20119	20382	20594	22020	19581	21544	22125	19831	20738	20911	22078	22273	21986	21554	23148	20920
ENSGALG00000002141	UGGT1	UDP-glucose glycoprotein glucosyltransferase 1 [Source:NCBI gene;Acc:424757]	UGGT1	9	1694	2486	2618	2434	2584	1210	2073	2183	1995	1626	1656	1461	1795	2786	2578	2722	2628	2459	1552	1966	1665	1674	1711	2974	2046	2067	1791	2161	2520	2014	1719	2025	2043	1880	1706	1344	1856	2104	1877	1804	2291	2259	2393	2270	1581
ENSGALG00000002142	DGKQ	diacylglycerol kinase theta [Source:NCBI gene;Acc:427381]	DGKQ	Z	44	61	125	103	120	52	52	118	92	60	66	49	79	135	123	129	145	129	83	81	81	62	44	178	163	103	89	167	141	216	187	153	135	117	155	63	125	148	171	47	56	108	101	105	68
ENSGALG00000002143	ANKLE2	ankyrin repeat and LEM domain containing 2 [Source:NCBI gene;Acc:416790]	ANKLE2	15	1215	1404	1698	1508	1772	822	1320	1439	1468	946	1123	887	1073	1721	1380	1784	1886	1580	1226	1244	1279	1395	1316	2373	1752	1581	1280	1564	1944	1447	1282	1626	1646	1443	1418	1096	1484	1553	1425	1294	1294	1465	1483	1557	1074
ENSGALG00000002144	THRAP3	thyroid hormone receptor associated protein 3 [Source:NCBI gene;Acc:419623]		23	8776	10594	12326	10935	11213	7705	8770	9557	8781	9524	8877	7744	9347	10544	9863	11654	11898	10216	9221	10167	8808	8795	9135	12759	9777	9656	9116	9744	12427	9368	9381	10265	9924	8970	9914	9057	9797	10132	9649	9346	9761	10637	10753	9852	10068
ENSGALG00000002145	CAMSAP2	calmodulin regulated spectrin associated protein family member 2 [Source:NCBI gene;Acc:424345]	CAMSAP2	8	1610	1703	2022	2045	2080	904	1775	1993	1751	1126	1178	1224	1372	2085	2015	2147	2509	2054	1412	1612	1975	1955	2060	3545	2382	2196	2033	2368	2653	2092	2336	2206	2486	1810	2294	1560	2153	2134	2220	1715	1569	1745	2011	1827	1181
ENSGALG00000002147	SIKE1	suppressor of IKBKE 1 [Source:NCBI gene;Acc:419887]		26	2601	3366	2168	2141	2895	2097	2223	2165	2369	2672	2417	2521	2790	2427	2255	2726	2336	2353	2323	2739	1967	1913	2269	2478	2082	1796	1796	1616	2282	1865	2071	1984	2094	1763	2308	2315	1599	1557	1908	2770	3101	1871	2105	2543	2740
ENSGALG00000002150	CPEB1	cytoplasmic polyadenylation element binding protein 1 [Source:NCBI gene;Acc:415326]		10	104	118	102	97	124	130	66	134	127	134	100	124	88	103	129	151	118	129	151	102	60	79	73	131	55	80	57	67	68	99	75	100	103	68	70	77	100	65	63	111	109	88	95	109	170
ENSGALG00000002151	PEX12	peroxisomal biogenesis factor 12 [Source:NCBI gene;Acc:417526]	PEX12	19	433	417	495	408	456	291	376	439	366	459	390	422	438	379	404	469	415	456	395	450	445	454	492	654	458	442	309	467	573	383	497	380	380	396	501	457	405	435	423	461	384	427	401	401	380
ENSGALG00000002152	GABRP	gamma-aminobutyric acid type A receptor pi subunit [Source:NCBI gene;Acc:416174]	GABRP	13	179	321	562	111	313	296	185	247	198	286	233	200	246	329	170	444	404	246	167	225	325	447	213	201	259	209	118	168	125	163	54	448	92	258	216	255	427	198	126	191	296	485	109	275	387
ENSGALG00000002155	HS6ST1	heparan sulfate 6-O-sulfotransferase 1 [Source:NCBI gene;Acc:395141]		9	1604	1715	1700	1498	2112	1405	1496	1621	1702	1843	1661	1495	2231	2112	2065	2042	1968	1733	1371	1652	1813	1659	1900	2371	1716	1673	1346	1378	2007	1579	1765	1787	2175	1808	1685	1447	1601	1495	1648	1708	1580	1467	1473	1856	1836
ENSGALG00000002157	RPS17	ribosomal protein S17 [Source:NCBI gene;Acc:374053]		10	37453	51780	36149	28160	35587	37099	29167	34343	33316	56581	31487	35130	40085	31375	29478	33404	35328	34640	29629	33922	36825	41199	47480	42874	37563	37066	28451	32389	38958	31441	38423	39738	32710	30056	40480	54527	30588	33644	30561	39886	47709	31197	27690	31266	48477
ENSGALG00000002158	GOLGA3	golgin A3 [Source:NCBI gene;Acc:416791]	GOLGA3	15	2024	2306	2528	2148	2425	1374	1999	2117	2201	1797	1783	1615	1957	2487	2442	2331	2562	2236	1708	2095	2063	2498	2505	3902	2727	2544	2348	2614	3092	2607	2153	2724	2514	2542	2550	2443	2506	2500	2528	2155	2125	2182	2112	2131	1795
ENSGALG00000002159	ACOX1	acyl-CoA oxidase 1 [Source:NCBI gene;Acc:417366]		18	3101	3255	3570	3120	3456	2118	2490	2818	2987	2438	2777	2418	2729	2928	3159	3435	3483	2910	2508	2680	2941	2786	3187	4201	2901	3269	3027	3394	3853	3462	2647	2918	3006	2971	2912	3056	3170	3064	3015	3302	2999	3081	3068	3036	2768
ENSGALG00000002160	B2M	beta-2-microglobulin [Source:NCBI gene;Acc:414830]		10	6213	5888	5829	5884	5682	5006	4101	4454	4727	5803	5793	3816	5698	5881	4838	6232	5266	5634	6304	6713	5534	6554	10408	8182	7312	6835	5936	6944	10268	10708	6522	6983	8276	7904	6869	9050	5919	6394	6745	6617	5425	5031	5786	4992	6541
ENSGALG00000002162	ACO1	aconitase 1, soluble [Source:NCBI gene;Acc:373916]		Z	2433	2801	3191	2674	3283	2030	2287	3019	2580	2630	2443	2588	2709	3020	2949	3092	3235	3368	2491	2870	2428	2064	2738	3396	2709	2752	2147	3021	3758	2624	2720	2979	3058	2876	2991	2716	2942	2158	3025	2591	2581	2754	2629	2884	2653
ENSGALG00000002164	DDX59	DEAD-box helicase 59 [Source:NCBI gene;Acc:424346]	DDX59	8	705	976	844	783	1049	573	698	650	632	708	699	593	777	663	751	779	813	736	703	704	609	701	767	1140	672	873	818	753	962	718	773	694	781	607	743	898	634	713	742	751	899	728	770	922	749
ENSGALG00000002165	UNC13B	unc-13 homolog B [Source:NCBI gene;Acc:100858799]	UNC13B	Z	250	335	512	615	411	243	280	435	355	376	301	256	310	503	466	580	586	585	325	305	332	480	370	620	406	322	341	410	595	397	597	379	429	428	510	438	503	456	493	266	309	442	605	361	318
ENSGALG00000002167	PATL2	PAT1 homolog 2 [Source:NCBI gene;Acc:415327]	PATL2	10	204	185	193	201	197	192	149	157	202	160	172	187	275	179	189	215	196	169	216	222	83	87	119	67	96	134	90	85	106	95	105	111	115	115	98	52	117	104	72	217	170	167	198	173	251
ENSGALG00000002169	PLEKHB2	pleckstrin homology domain containing B2 [Source:NCBI gene;Acc:424758]		9	8424	8511	9021	9145	10019	7017	7901	8686	9174	6868	6746	7390	7532	8450	8282	8686	9725	8405	7261	8121	11310	12326	14956	18640	13478	11130	10353	13108	16634	11061	13243	12628	11263	10959	12931	13049	12716	11963	14078	8971	7842	7785	8992	8802	9169
ENSGALG00000002170		bile acid receptor-like [Source:NCBI gene;Acc:419888]		26	10	56	42	64	39	54	28	64	40	56	17	25	98	16	50	38	54	67	41	35	33	20	28	20	31	24	15	22	15	44	8	46	33	13	33	21	13	18	11	11	52	36	63	34	71
ENSGALG00000002172	FAM168B	family with sequence similarity 168 member B [Source:NCBI gene;Acc:424759]	FAM168B	9	2364	2795	3149	2635	3386	1579	2796	3419	2956	1774	2000	2021	2040	3097	2872	3221	3372	3037	1979	2459	2679	2976	2858	4784	3407	3007	2631	3146	3535	2894	2971	3086	3121	2801	3097	2343	2969	2710	3059	2518	2575	2718	2591	2975	2063
ENSGALG00000002175	KIF14	kinesin family member 14 [Source:NCBI gene;Acc:424347]	KIF14	8	179	277	288	270	267	120	203	281	233	153	147	165	209	272	249	263	324	284	164	206	80	72	126	183	140	83	71	103	144	105	71	134	150	140	80	51	114	60	146	191	255	249	265	235	157
ENSGALG00000002179	FBF1	Fas binding factor 1 [Source:NCBI gene;Acc:770159]		18	1961	2358	2495	2468	2614	2172	1870	2144	1957	2228	2043	1825	2301	2331	1883	2215	2790	2240	1952	2569	1801	1654	2118	2848	2523	1877	1819	2056	2666	1892	2110	3054	2312	1949	2332	2201	2073	2180	2903	2088	2173	2153	2427	2297	2838
ENSGALG00000002180	CHFR	checkpoint with forkhead and ring finger domains [Source:NCBI gene;Acc:416792]	CHFR	15	2646	2606	2841	2549	2776	1698	2013	2445	2261	2370	2037	2177	2424	2831	2538	2533	2782	2391	2221	2441	2026	2081	2444	3337	2370	2222	1941	2071	2738	2276	2154	2370	2193	2083	2258	2214	2259	1975	2081	2818	2401	2452	2506	2439	2219
ENSGALG00000002182	NR5A2	nuclear receptor subfamily 5 group A member 2 [Source:NCBI gene;Acc:395961]		8	194	204	217	236	265	116	244	245	205	141	182	193	213	196	189	222	241	296	163	184	82	165	92	159	98	110	65	77	111	54	110	68	142	119	96	54	53	90	54	207	188	187	232	233	152
ENSGALG00000002183	PRR16	proline rich 16 [Source:NCBI gene;Acc:769337]	PRR16	Z	142	176	192	131	146	80	191	123	147	98	151	164	215	218	229	222	257	206	211	201	119	145	171	202	186	167	133	117	206	185	149	200	185	203	258	170	213	203	179	151	162	166	129	128	105
ENSGALG00000002187	HSD17B4	hydroxysteroid 17-beta dehydrogenase 4 [Source:NCBI gene;Acc:395785]		Z	2923	4096	4073	3504	3796	2463	3446	3287	3502	3093	5225	4426	5452	6302	5577	7374	6882	6492	4771	5669	3264	4085	3703	5803	3837	3293	3595	3610	5231	5857	6425	5994	5910	5165	5536	6431	5270	5804	5994	3113	3774	3515	3446	3335	3218
ENSGALG00000002189	SNX1	sorting nexin 1 [Source:NCBI gene;Acc:427480]	SNX1	10	4381	5354	5264	4308	5264	3487	4006	4281	4537	4189	4849	4033	5217	5014	4481	4958	4898	4361	4294	4555	4292	4062	5276	6812	4456	4400	3955	4780	6173	4341	4370	4440	4823	3758	5054	5405	4040	4791	4435	4666	4933	4543	4236	4625	4556
ENSGALG00000002192	PTPRC	protein tyrosine phosphatase, receptor type C [Source:NCBI gene;Acc:386580]		8	337	498	589	385	513	363	300	366	636	520	405	313	501	358	570	437	513	573	377	388	234	227	236	261	198	254	196	133	193	257	220	314	252	270	272	261	234	189	168	359	459	508	379	451	474
ENSGALG00000002193		Rho guanine nucleotide exchange factor 4 [Source:HGNC Symbol;Acc:HGNC:684]		9	353	488	661	516	477	271	407	408	492	533	291	390	459	602	523	572	688	581	447	485	537	634	701	1042	515	664	423	439	800	613	532	898	484	638	471	419	781	586	479	376	450	570	507	419	354
ENSGALG00000002194	MRPL38	mitochondrial ribosomal protein L38 [Source:NCBI gene;Acc:770172]		18	1733	1791	1966	1431	1755	1467	1386	1445	1487	1837	1680	1644	1752	1697	1614	1850	1689	1607	1360	1589	1299	1283	1577	1972	1411	1424	1170	1259	1643	1202	1368	1285	1594	1142	1453	1553	1266	1182	1468	1846	1650	1697	1407	1542	1917
ENSGALG00000002197	NPM1	nucleophosmin [Source:NCBI gene;Acc:396203]		13	51598	63444	53786	43583	57793	46106	40395	42725	44056	65460	46689	50708	53690	45405	46868	51396	49116	40932	43838	50354	30751	32767	40402	42323	31655	31732	28071	26824	34705	27271	31851	35372	36258	28945	32599	37605	26140	26498	27478	54949	58456	46418	42856	50776	60246
ENSGALG00000002198	FHOD1	formin homology 2 domain containing 1 [Source:NCBI gene;Acc:415672]		11	2967	3197	3905	3083	3193	3228	2666	2684	2827	3532	2843	2627	3060	3049	3027	3597	3726	3065	2917	3815	2965	3344	3179	4211	2891	2971	3111	3377	4370	3379	3343	2953	3709	2866	3716	3616	3513	3431	3041	3160	2946	3370	3032	2805	4218
ENSGALG00000002199	KLHL17	kelch like family member 17 [Source:NCBI gene;Acc:419432]	KLHL17	21	124	149	196	135	176	82	140	130	139	108	140	74	109	134	120	167	165	135	126	116	64	116	113	148	130	139	110	138	131	116	89	117	139	161	121	85	83	105	66	132	137	169	133	155	107
ENSGALG00000002201	PPL	periplakin [Source:NCBI gene;Acc:408044]	PPL	14	8164	10630	13908	10145	10271	7324	9259	9321	9191	11794	6301	6995	6901	10491	8594	12654	11326	9507	5484	8022	17594	22892	17152	28396	18771	21042	15831	26223	19706	16057	22429	21601	21520	18992	18901	15451	19450	15523	23354	8694	9794	12003	9976	9024	9570
ENSGALG00000002204	SLC7A4	solute carrier family 7 member 4 [Source:HGNC Symbol;Acc:HGNC:11062]	SLC7A4	15	706	710	772	668	606	510	670	486	513	921	452	446	654	572	540	781	692	706	468	589	542	839	496	1027	651	520	475	606	711	459	646	815	699	634	541	468	579	527	541	752	654	666	657	532	666
ENSGALG00000002205	FBRSL1	fibrosin-like 1 [Source:NCBI gene;Acc:416793]	FBRSL1	15	1040	1317	1867	1535	1564	1084	1219	1540	1418	1242	1145	1018	1300	1448	1465	1603	1829	1539	895	1129	1624	1551	1503	2322	1750	1401	1308	1384	1890	1419	1846	1506	1696	1356	1599	1463	1401	1573	1518	1108	1213	1611	1509	1374	1416
ENSGALG00000002207	ATP6V1G3	ATPase H+ transporting V1 subunit G3 [Source:NCBI gene;Acc:424349]	ATP6V1G3	8	5465	5412	5094	5445	7615	3556	4622	6885	4890	3685	4906	4558	3903	6396	3131	5840	6245	6137	4101	3017	8208	5797	11374	10627	6661	7093	8305	10562	15856	8232	7694	4292	5927	5549	5570	11729	6067	7761	10151	5820	4986	4396	5354	6690	4647
ENSGALG00000002210	PPIB	peptidylprolyl isomerase B (cyclophilin B) [Source:NCBI gene;Acc:396447]		10	25715	30263	28464	21819	25656	24421	22471	19360	25022	34788	27298	25333	29117	26459	22887	25681	23750	22892	25197	30821	17344	20587	24217	21324	18637	19450	15121	17731	22352	17895	19247	21000	21236	18061	21004	22520	17589	18053	16371	27385	27884	24565	21455	22541	31911
ENSGALG00000002216	NEK7	NIMA related kinase 7 [Source:NCBI gene;Acc:424350]		8	1903	2521	2186	1960	2294	1785	1711	2158	1870	2026	1494	1791	1808	1970	1808	2112	2240	1800	1829	1761	2349	2765	2638	3641	2465	2729	2350	2553	3069	2357	2641	3008	2714	2245	2387	2553	2578	2139	2823	2027	2323	1887	1927	2015	2332
ENSGALG00000002219	WBP2	WW domain binding protein 2 [Source:NCBI gene;Acc:417368]		18	2067	1924	2067	1716	2062	1227	1660	1918	1598	1586	1385	1663	1499	1992	1419	1933	2048	1807	1406	1497	2406	2657	3585	4437	2818	2419	2647	3070	3668	2788	2570	2277	2705	2243	2844	3450	2732	2798	2734	2201	1773	1784	1687	1812	1603
ENSGALG00000002222	NOC2L	NOC2 like nucleolar associated transcriptional repressor [Source:NCBI gene;Acc:419433]		21	1796	1750	1896	1777	1870	1409	1457	1353	1627	1988	1612	1395	1719	1842	1848	2202	1815	1593	1802	1889	1322	1231	1289	1804	1367	1137	1022	1295	1487	1213	1114	1465	1395	1067	1270	1265	1154	1248	1343	1913	1612	1636	1747	1643	1841
ENSGALG00000002225	RFFL	ring finger and FYVE like domain containing E3 ubiquitin protein ligase [Source:NCBI gene;Acc:417529]		19	1094	1058	1047	993	1009	636	837	978	661	870	697	882	801	1053	889	1135	990	1002	799	866	773	834	1095	1480	973	706	880	922	1134	782	884	817	815	749	847	999	775	901	722	1165	975	904	976	886	831
ENSGALG00000002227	DMXL1	Dmx like 1 [Source:NCBI gene;Acc:427385]	DMXL1	Z	798	875	1203	1394	1144	489	1172	1249	923	542	964	1005	1266	1873	1619	2095	2457	2219	1228	1120	959	1611	1420	2904	1499	1275	1526	1274	2078	2185	2318	1896	1875	1758	2149	1340	2047	2429	2280	850	806	1038	1371	1005	639
ENSGALG00000002229	FBXW11	F-box and WD repeat domain containing 11 [Source:NCBI gene;Acc:416181]		13	2418	2871	2634	2426	3034	1856	2380	2485	2423	2353	2271	2241	2432	2654	2658	2843	2861	2502	2325	2497	2325	2543	2854	3697	2609	2509	2188	2316	3105	2569	2241	2495	2819	2365	2553	2457	2432	2177	2106	2575	2645	2273	2386	2666	2425
ENSGALG00000002232	RERE	arginine-glutamic acid dipeptide repeats [Source:NCBI gene;Acc:419435]	RERE	21	2032	2310	3458	3148	3055	1294	2541	3228	2632	1950	1854	1583	1907	3012	2636	3419	3614	2972	2161	1965	3029	3434	2811	5170	3486	3178	2849	3318	4079	3167	3397	3058	3455	2785	3265	2270	3139	3101	3648	2164	2128	2984	3095	2684	1691
ENSGALG00000002234	UNC13D	unc-13 homolog D [Source:NCBI gene;Acc:417369]	UNC13D	18	512	291	421	458	380	359	284	438	379	478	401	359	419	466	322	488	498	410	425	409	475	633	588	649	402	408	449	338	626	443	501	428	466	278	614	514	552	633	709	545	268	363	450	334	469
ENSGALG00000002237	ATP6V0D1	ATPase H+ transporting V0 subunit d1 [Source:NCBI gene;Acc:415674]		11	2458	2471	3088	2299	2344	1856	1923	2274	2570	3027	2579	1870	2288	2923	2048	2812	2528	2527	2347	2656	2099	2186	2575	2959	2365	2113	1872	2192	3170	2288	1898	2202	2348	1888	2184	2605	2293	2376	2165	2618	2277	2665	2261	2059	2425
ENSGALG00000002239	REXO5	RNA exonuclease 5 [Source:NCBI gene;Acc:427001]		14	1320	1320	1564	1446	1583	1052	983	1247	1261	1513	1263	1021	1509	1537	1282	1485	1685	1479	1277	1463	992	1147	1151	1817	1239	1288	1186	1093	1317	1102	1263	1257	1233	1219	1271	1268	1094	1242	1027	1406	1216	1350	1422	1391	1375
ENSGALG00000002240	C3orf18	chromosome 12 C3orf18 homolog [Source:NCBI gene;Acc:415914]	C3orf18	12	975	1144	1268	1349	1151	842	930	1216	1225	878	863	858	1019	1379	1150	1192	1658	1439	1026	1056	1246	1491	1224	2281	1795	1481	1747	1377	1929	1440	1489	1539	1585	1531	1443	1197	1778	1802	1301	1038	1054	1094	1326	1011	1100
ENSGALG00000002242	GALNT9	polypeptide N-acetylgalactosaminyltransferase 9 [Source:NCBI gene;Acc:416796]	GALNT9	15	229	195	200	257	169	166	188	331	97	238	133	118	199	181	220	165	186	195	128	127	199	203	200	511	237	328	326	382	297	261	276	295	271	165	276	233	269	288	377	244	180	173	253	148	217
ENSGALG00000002246	DENND1B	DENN domain containing 1B [Source:NCBI gene;Acc:424351]	DENND1B	8	110	188	190	179	223	105	182	190	137	153	94	146	102	180	176	194	192	216	92	96	118	101	114	276	137	146	119	156	201	174	193	175	160	115	127	82	168	168	177	117	173	164	176	196	137
ENSGALG00000002247	SETD6	SET domain containing 6 [Source:NCBI gene;Acc:101750922]		11	1389	1219	1536	1294	1256	1191	1083	1113	1217	1358	1204	1132	1210	1450	1180	1562	1429	1237	1343	1434	901	1124	1336	1542	1047	1091	1086	1132	1381	1102	1094	1275	1206	963	1156	1144	1166	1163	1065	1479	1123	1326	1272	1103	1556
ENSGALG00000002249	AGO1	argonaute 1, RISC catalytic component [Source:NCBI gene;Acc:428222]		23	2235	2167	2700	2218	2628	1580	2032	2128	1987	1911	2184	2013	2131	2536	2358	2750	2791	2326	2549	2519	1687	1773	2171	2803	1929	2008	1744	1885	2509	1858	1744	2140	2242	1803	2028	1800	1867	1796	1812	2380	1997	2330	2181	2309	2065
ENSGALG00000002250	DTWD2	DTW domain containing 2 [Source:NCBI gene;Acc:427386]		Z	136	215	150	150	167	120	160	125	161	221	207	211	326	300	316	323	255	258	221	240	120	168	92	139	99	113	107	120	135	195	187	255	179	166	159	183	151	169	193	145	198	129	147	147	157
ENSGALG00000002253	HEMK1	HemK methyltransferase family member 1 [Source:NCBI gene;Acc:415915]	HEMK1	12	366	448	308	342	498	328	313	339	468	367	362	341	382	394	377	418	375	360	346	378	263	283	309	466	335	319	259	337	454	284	321	322	331	315	333	383	353	346	308	390	413	266	336	438	429
ENSGALG00000002260	CISH	cytokine inducible SH2 containing protein [Source:NCBI gene;Acc:395335]		12	1198	1132	1462	1348	1503	685	1548	1422	1329	678	1227	790	731	1213	1752	1473	1613	1411	909	851	1151	1301	1695	2559	1281	1213	1175	1323	1554	1288	1492	1451	1228	1406	1564	1632	1726	1828	1688	1276	1043	1262	1326	1321	895
ENSGALG00000002262	ETF1	eukaryotic translation termination factor 1 [Source:NCBI gene;Acc:416182]	ETF1	13	2771	3144	2833	2654	3038	1655	2583	2826	2761	2231	2360	2276	2400	3198	2893	3405	3283	2894	2387	2683	2141	2083	2739	3933	2785	2185	2145	2629	3042	2346	2490	2510	2659	2243	2471	2533	2204	2063	2170	2951	2897	2445	2610	2669	2163
ENSGALG00000002263	KLHL6	kelch like family member 6 [Source:NCBI gene;Acc:424762]		9	349	489	569	403	549	332	359	487	423	265	375	479	352	483	494	422	537	428	360	480	379	417	509	624	494	452	472	397	716	415	323	572	601	635	481	615	460	518	410	372	451	491	396	482	434
ENSGALG00000002267	DCUN1D3	defective in cullin neddylation 1 domain containing 3 [Source:NCBI gene;Acc:427002]	DCUN1D3	14	358	449	424	330	435	262	336	396	400	353	306	315	444	489	426	444	418	369	312	372	315	360	399	495	389	350	303	318	410	368	339	356	353	268	340	412	422	333	251	381	414	366	324	382	342
ENSGALG00000002272	NOC4L	nucleolar complex associated 4 homolog [Source:NCBI gene;Acc:416798]		15	2494	2900	2757	2442	2804	1602	2306	2576	2555	2452	2375	2078	2394	2713	2673	3022	2697	2444	2121	2626	1776	1706	2324	3173	2231	2332	1787	2198	2722	1917	1868	2243	2113	1896	2202	2047	1937	1629	2172	2656	2672	2379	2401	2464	2093
ENSGALG00000002273	LYRM1	LYR motif containing 1 [Source:NCBI gene;Acc:427003]		14	838	799	969	828	924	752	643	685	792	744	825	668	736	920	637	936	981	942	893	919	667	678	823	1038	798	861	680	718	796	723	666	790	932	773	802	753	730	845	681	892	736	836	814	812	983
ENSGALG00000002276	EME2	essential meiotic structure-specific endonuclease subunit 2 [Source:NCBI gene;Acc:416400]	EME2	14	387	426	535	382	499	389	359	417	383	534	350	363	441	458	372	594	461	454	412	511	562	446	471	576	450	601	507	523	633	409	498	453	443	503	485	481	453	554	517	412	393	462	376	438	508
ENSGALG00000002277	KLHL24	kelch like family member 24 [Source:NCBI gene;Acc:424763]		9	1075	1141	1387	1429	1409	678	1195	1282	1388	861	955	946	897	1593	1297	1566	1660	1357	958	933	1196	1262	1348	2338	1465	1487	1309	1629	1778	1444	1197	1314	1320	1186	1375	1070	1577	1382	1473	1145	1051	1197	1405	1238	886
ENSGALG00000002278	UNK	unkempt family zinc finger [Source:NCBI gene;Acc:417371]	UNK	18	610	592	832	787	845	400	590	819	663	536	538	485	588	870	712	667	1008	798	527	607	676	837	804	1217	811	713	780	753	941	804	849	646	887	726	898	739	843	916	676	650	545	718	774	742	523
ENSGALG00000002282	TMEM200A	transmembrane protein 200A [Source:NCBI gene;Acc:427076]	TMEM200A	3	1067	1781	1445	1201	1679	914	1074	1389	1085	867	1184	1131	1613	1708	1271	1477	1460	1265	1350	1771	812	692	610	1022	793	991	745	737	1016	857	840	1303	1034	1033	856	634	665	904	715	1136	1641	1247	1181	1475	1194
ENSGALG00000002283	MAPKAPK3	mitogen-activated protein kinase-activated protein kinase 3 [Source:NCBI gene;Acc:415917]		12	2009	1659	2002	1724	2193	1098	1634	2045	1976	1330	1792	1545	1304	2147	1633	2402	2380	1766	1350	1736	2603	2656	3416	4826	3053	2616	2569	2954	3869	2981	2877	2123	2993	2068	2890	3386	2959	2677	3328	2139	1529	1728	1695	1927	1435
ENSGALG00000002284	TRAPPC3	trafficking protein particle complex 3 [Source:NCBI gene;Acc:419625]		23	2892	3431	3342	2859	3324	2518	2561	2640	2813	3509	2634	2807	3154	3130	2749	3015	3156	2857	2874	2919	2431	2567	2892	3453	2425	2440	2404	2636	3123	2278	2471	2665	2742	2273	2620	2800	2585	2220	2780	3080	3161	2884	2811	2920	3290
ENSGALG00000002285	SPSB3	splA/ryanodine receptor domain and SOCS box containing 3 [Source:NCBI gene;Acc:416401]	SPSB3	14	1092	1177	1292	1034	1285	944	814	1008	934	1206	1087	1035	1097	1233	944	1270	1280	1072	1071	1083	1043	1333	1280	1678	1266	1221	1018	1278	1515	1140	1216	1117	1266	1124	1332	1404	1224	1135	1040	1163	1084	1115	1017	1129	1234
ENSGALG00000002286	H3F3B	H3 histone, family 3B [Source:NCBI gene;Acc:396233]		18	28657	32840	31182	25584	29812	25301	23530	24752	24782	34742	25769	24489	34655	28086	24347	29886	28085	25773	25656	25832	23317	24923	29122	31439	23099	21968	22010	24675	28657	22635	32158	21609	25292	19714	25875	30650	24272	22824	22952	30518	30258	26910	25157	26192	33061
ENSGALG00000002288	LIG3	DNA ligase 3 [Source:NCBI gene;Acc:417530]		19	2037	2331	2438	2457	2504	1629	1792	1917	1977	1679	1945	1627	1850	2320	2166	2317	2533	2314	1753	2135	1884	1854	2230	2754	2017	2053	1908	1772	2422	2020	1787	1979	2099	1784	1901	2129	1775	1882	1681	2169	2148	2104	2416	2200	2129
ENSGALG00000002294	SEMA6A	semaphorin 6A [Source:NCBI gene;Acc:427387]	SEMA6A	Z	731	694	880	736	803	642	582	667	577	842	834	738	1076	1213	1168	1455	1295	899	708	1037	544	720	528	919	667	595	467	583	696	773	1093	873	882	717	849	685	696	669	639	778	639	759	724	705	839
ENSGALG00000002298	COL8A2	collagen type VIII alpha 2 chain [Source:NCBI gene;Acc:428221]	COL8A2	23	607	913	991	731	1184	473	981	682	858	631	687	820	910	1195	1025	1365	1258	1105	841	771	1141	1165	1336	1426	1209	1831	902	1063	1722	1709	1813	1658	1724	1626	1385	840	1568	1463	1180	646	841	855	719	1040	618
ENSGALG00000002301	CNOT1	CCR4-NOT transcription complex subunit 1 [Source:NCBI gene;Acc:100858397]		11	8366	9749	11227	11037	12315	6004	8379	10716	10179	7247	7364	6411	8164	11354	10029	12337	12303	10828	7521	7698	9272	10248	11196	17005	11309	9291	9285	11014	12940	9968	9970	10239	10435	8843	10490	8661	9838	10531	10831	8909	8983	9689	10853	10820	7845
ENSGALG00000002304	ADPRHL2	ADP-ribosylhydrolase like 2 [Source:NCBI gene;Acc:419626]		23	1800	2122	2065	2038	2020	1316	1731	1744	1724	1679	1763	1680	1748	2137	1873	2185	2139	1893	1887	2007	1552	1633	2028	2316	1631	1755	1517	1604	2093	1729	1567	1828	1669	1607	1769	1799	1776	1602	1635	1917	1955	1782	2004	1775	1720
ENSGALG00000002305	ZBTB41	zinc finger and BTB domain containing 41 [Source:NCBI gene;Acc:424353]	ZBTB41	8	671	933	869	832	837	474	640	754	699	546	496	638	695	940	881	836	1000	842	519	765	701	637	669	1132	739	764	619	757	800	674	764	961	868	597	657	434	666	561	705	715	860	750	818	735	619
ENSGALG00000002308	COMMD10	COMM domain containing 10 [Source:NCBI gene;Acc:427388]		Z	651	593	612	544	621	492	525	540	518	634	746	804	931	874	774	970	916	929	701	820	507	470	677	659	557	525	488	467	622	707	812	807	752	769	877	924	768	679	755	693	546	528	535	546	643
ENSGALG00000002311	GALK1	galactokinase 1 [Source:NCBI gene;Acc:417373]	GALK1	18	753	965	1084	951	996	787	832	858	889	780	1037	824	757	847	850	1039	997	852	796	902	789	939	1175	941	969	938	844	982	1168	911	927	1059	910	978	1078	1080	889	1177	1096	802	889	936	935	875	1028
ENSGALG00000002312	TMEM132E	transmembrane protein 132E [Source:NCBI gene;Acc:771389]	TMEM132E	19	26	147	34	81	102	37	19	55	60	34	143	46	48	47	105	73	87	29	31	64	39	24	49	33	25	74	11	8	34	3	20	25	34	57	24	34	29	16	3	28	135	29	80	90	48
ENSGALG00000002313	SLC38A7	solute carrier family 38 member 7 [Source:NCBI gene;Acc:107052162]	SLC38A7	11	2177	2052	2531	2584	2593	1740	2100	2362	2272	2119	1820	1704	1924	1972	1825	2350	2475	2154	1961	1986	2093	2607	2549	3688	2576	2241	1926	1915	3056	2006	2165	2770	2380	2082	2007	1803	1822	2325	1934	2318	1891	2184	2541	2278	2274
ENSGALG00000002315		presenilin associated rhomboid like [Source:NCBI gene;Acc:424767]		9	2781	3236	3068	2374	2870	2289	2253	2281	2516	3368	2321	2425	2818	2552	2335	2922	2549	2535	2369	2668	2060	2433	2622	3007	2163	2201	1828	2114	2289	2033	2207	2469	2172	1848	2263	2819	2027	2033	2188	2962	2982	2648	2334	2522	2991
ENSGALG00000002316	NUBP2	nucleotide binding protein 2 [Source:NCBI gene;Acc:416402]		14	951	1030	914	778	786	830	705	857	878	1167	811	787	986	788	755	1006	673	912	886	886	605	719	879	899	636	566	535	561	819	589	682	558	687	592	621	741	487	597	503	1013	949	789	765	691	1085
ENSGALG00000002321	GOT2	glutamic-oxaloacetic transaminase 2 [Source:NCBI gene;Acc:396533]		11	1665	1903	1993	1731	2163	1247	1641	1762	1919	1482	1641	1391	1841	2069	1870	2191	2011	1838	1658	1615	1494	1378	1402	1942	1372	1393	1216	1381	1797	1498	1405	1379	1585	1127	1307	1538	1160	1247	1525	1773	1753	1720	1702	1900	1629
ENSGALG00000002326		ATPase phospholipid transporting 8B4 (putative) [Source:NCBI gene;Acc:431656]		Z	1448	1923	2419	2342	2449	1075	2009	2485	2247	954	1445	1292	1753	2665	2559	2697	3172	2792	1737	1840	1702	1904	1980	2928	2520	2301	1889	2143	2596	2659	2765	3266	3334	3302	2686	1737	2691	2902	2587	1542	1772	2088	2303	2152	1405
ENSGALG00000002336	EP400	E1A binding protein p400 [Source:NCBI gene;Acc:100857793]	EP400	15	2554	2697	3839	3334	3589	1950	2824	3130	2840	2069	2348	2204	2641	3389	3361	3517	3846	3319	2523	2705	2530	2707	2570	4635	3066	2987	2611	2880	3636	2790	2744	3093	3278	2636	2905	2179	2848	3136	2688	2720	2485	3313	3278	3153	2548
ENSGALG00000002341	AP3S1	adaptor related protein complex 3 sigma 1 subunit [Source:NCBI gene;Acc:427389]		Z	1362	2077	1656	1172	1796	1244	1363	1299	1485	1679	1915	2012	2098	1946	1918	2077	1999	1644	1731	2280	1047	1032	1570	1708	1111	1377	1122	1174	1387	1422	1239	1761	1634	1548	1579	1672	1392	1292	1168	1450	1914	1429	1152	1578	1626
ENSGALG00000002345	ATG12	autophagy related 12 [Source:NCBI gene;Acc:427390]	ATG12	Z	780	1018	820	759	911	776	873	754	801	977	966	1022	1113	988	992	1167	1038	927	1082	1053	783	1035	1098	1082	1028	831	896	928	1151	1106	1096	1437	1217	994	1116	1342	1133	1080	1067	831	938	708	746	800	1014
ENSGALG00000002346	CLSPN	claspin [Source:NCBI gene;Acc:428223]		23	667	685	670	664	721	445	580	656	632	664	690	568	696	793	670	865	783	646	666	723	273	193	263	412	289	267	268	246	361	288	247	268	311	254	284	286	198	205	244	710	631	578	653	633	581
ENSGALG00000002347	DIPK2A	chromosome 9 C3orf58 homolog [Source:NCBI gene;Acc:424771]	DIPK2A	9	1585	2135	1643	1367	2030	1236	1471	1580	1407	1487	1424	1454	1754	1625	1730	1638	1649	1309	1251	1485	1010	1349	1603	2011	1390	1332	1265	1294	1496	1166	1309	1099	1477	1073	1540	1550	1206	1200	1439	1688	1967	1418	1344	1784	1615
ENSGALG00000002350		dynein axonemal heavy chain 3 [Source:NCBI gene;Acc:427004]		14	78	145	135	215	111	99	126	196	85	167	62	139	85	178	172	171	190	197	87	72	98	247	110	164	201	199	137	145	87	76	163	117	95	121	91	35	93	39	136	83	134	117	211	98	129
ENSGALG00000002354	PUS1	pseudouridylate synthase 1 [Source:NCBI gene;Acc:416799]	PUS1	15	2024	2281	1990	1899	2031	1557	1645	1794	1537	1927	1663	1614	2030	2233	1879	2099	2081	1690	2133	2099	1434	1668	2029	2273	1628	1608	1485	1672	2013	1463	1520	1755	1788	1479	1455	1667	1459	1436	1592	2155	2102	1717	1867	1784	2035
ENSGALG00000002356	CMTR2	cap methyltransferase 2 [Source:NCBI gene;Acc:427537]	CMTR2	11	163	221	336	274	295	81	221	351	224	124	126	100	157	332	276	261	398	330	112	198	184	226	191	413	267	309	222	277	391	258	275	245	276	228	224	179	275	262	339	174	204	290	269	259	106
ENSGALG00000002362	MANF	mesencephalic astrocyte derived neurotrophic factor [Source:NCBI gene;Acc:107048996]	MANF	12	3636	3572	3203	2904	3544	3120	2613	2713	3312	4622	2969	2800	3750	3270	3071	3612	2854	3024	2925	4114	2920	3031	4108	3177	3219	3542	2505	2978	4762	3143	2526	3304	3263	2717	3542	4171	2731	2833	2995	3872	3291	2764	2856	3114	4077
ENSGALG00000002363	HSPA9	heat shock protein family A (Hsp70) member 9 [Source:NCBI gene;Acc:416183]		13	8313	9683	8880	8320	9425	5648	7033	7437	8055	7306	7072	6237	7972	8773	7685	9389	8656	7838	6885	7631	6467	6524	7938	10001	7034	6638	6004	7085	8323	6337	6856	6484	7007	6050	6835	7176	6173	5984	6184	8853	8922	7664	8181	8281	7380
ENSGALG00000002364	SEC16A	SEC16 homolog A, endoplasmic reticulum export factor [Source:NCBI gene;Acc:417136]	SEC16A	17	3263	4120	5931	5006	5348	2477	3993	5086	4153	2995	2837	2975	3268	5063	4678	5314	6247	4778	3036	3710	4237	5149	3876	8150	5562	5233	4719	5962	6601	4806	4887	6216	5850	5019	5021	3550	5122	5003	4758	3475	3796	5119	4922	4699	3237
ENSGALG00000002371	RUSC2	RUN and SH3 domain containing 2 [Source:NCBI gene;Acc:431657]	RUSC2	Z	770	757	923	1002	995	508	936	929	901	672	959	770	778	1064	1187	1093	1503	1310	932	1028	1586	1859	1743	2724	1900	2142	1666	1777	2569	2244	2178	2361	2496	2238	2633	2446	2481	2638	2297	820	697	797	985	874	664
ENSGALG00000002374	SLC9A9	solute carrier family 9 member A9 [Source:NCBI gene;Acc:424772]		9	91	322	261	125	260	99	211	189	253	133	189	219	254	147	319	220	205	289	162	212	210	259	357	417	252	270	229	293	409	284	365	265	244	265	381	338	442	367	413	97	297	225	123	228	129
ENSGALG00000002375	NOTCH1	notch 1 [Source:NCBI gene;Acc:395655]		17	9477	9389	10705	10179	12738	8263	9326	12178	9393	7121	7203	7623	10323	10415	9852	11409	11770	11293	8344	9238	9056	11497	10406	13631	11873	10971	10063	11148	13665	9863	10796	9587	12084	10157	10940	7732	9599	11458	10641	10093	8651	9239	10009	11191	10797
ENSGALG00000002377	ENO1	enolase 1, (alpha) [Source:NCBI gene;Acc:396017]		21	28011	38978	33655	25951	38369	26353	24597	26362	30454	37693	25260	23586	31213	29791	26702	37370	35283	25841	26700	27184	26734	33712	36612	41281	29058	30663	28102	32884	40266	28481	32024	31197	38282	26471	33530	38177	29100	30333	32307	29830	35913	29045	25518	33710	34435
ENSGALG00000002379	MRPS17	mitochondrial ribosomal protein S17 [Source:NCBI gene;Acc:417538]		19	1861	2611	1885	1485	1899	1553	1416	1483	1333	2017	1506	1871	1590	1626	1575	1712	1888	1679	1448	1668	1310	1294	1635	1799	1525	1359	1557	1448	1737	1389	1387	1456	1393	1237	1398	1786	1277	1421	1353	1982	2406	1627	1460	1668	2029
ENSGALG00000002386	TMEM8B	transmembrane protein 8B [Source:NCBI gene;Acc:769808]	TMEM8B	Z	71	44	53	53	56	39	63	61	68	41	106	64	49	117	105	74	71	59	54	84	26	59	45	79	52	45	34	45	75	60	61	84	77	59	84	78	93	87	59	76	41	46	52	49	51
ENSGALG00000002388	NIPSNAP2	nipsnap homolog 2 [Source:NCBI gene;Acc:417539]		19	4942	5444	6880	5353	5555	4242	4509	5103	4905	5313	4932	4272	5370	5483	4608	5871	5341	5315	4747	5191	4664	5155	6189	7301	4798	5444	4177	4386	6677	5336	5094	5346	5337	4720	5390	5946	5187	4785	4798	5263	5016	5938	5264	4881	5543
ENSGALG00000002389		integrin subunit beta 4 [Source:NCBI gene;Acc:417374]		18	7035	5786	13706	10160	11231	4099	8189	12512	9804	4913	6766	5365	4130	9217	6761	13284	12789	10590	5810	6782	15975	14194	17446	27172	17114	13951	13092	19223	21927	17428	14899	13607	15638	13265	13020	12700	16429	18668	20351	7492	5331	11828	9990	9867	5356
ENSGALG00000002390	CA6	carbonic anhydrase 6 [Source:NCBI gene;Acc:428187]	CA6	21	151	86	116	212	168	124	114	199	143	165	90	164	63	78	129	132	198	159	92	106	200	155	141	156	194	164	102	237	291	153	317	222	247	194	165	225	121	160	244	161	79	100	208	148	162
ENSGALG00000002394	RGP1	RGP1 homolog, RAB6A GEF complex partner 1 [Source:NCBI gene;Acc:431658]		Z	740	820	711	790	860	686	682	795	765	836	1322	1122	1548	1456	1314	1421	1578	1497	1303	1540	705	796	826	1027	792	728	748	690	918	1269	1341	1406	1412	1297	1383	1496	1283	1379	1369	788	756	614	777	756	896
ENSGALG00000002397	PSPH	phosphoserine phosphatase [Source:NCBI gene;Acc:417540]		19	228	214	254	233	216	109	139	159	169	181	147	111	219	138	163	161	209	128	124	173	132	185	112	175	193	140	145	128	106	87	162	195	137	107	135	139	96	59	120	243	197	219	229	190	142
ENSGALG00000002399		general transcription factor IIH subunit 2 [Source:NCBI gene;Acc:100858972]		Z	917	1078	1256	980	1027	869	788	927	836	947	1102	916	1173	1363	1174	1508	1413	1293	1121	1215	909	1103	1073	1400	965	1126	953	1026	1286	1288	1301	1513	1351	1320	1411	1675	1325	1417	1279	977	993	1084	964	902	1136
ENSGALG00000002403	ULK1	unc-51 like autophagy activating kinase 1 [Source:NCBI gene;Acc:416800]	ULK1	15	638	536	815	888	826	371	679	821	656	405	450	439	407	906	727	746	917	763	541	475	954	886	887	1736	1138	925	866	954	1170	976	1109	720	797	838	962	890	949	1066	912	679	494	703	873	726	485
ENSGALG00000002407	HYDIN	HYDIN, axonemal central pair apparatus protein [Source:NCBI gene;Acc:427538]		11	53	41	48	57	74	28	41	32	31	37	23	22	55	39	67	39	61	25	17	44	51	23	61	116	81	45	48	67	82	82	43	99	51	78	89	26	46	37	31	56	38	41	56	65	37
ENSGALG00000002408	NCDN	neurochondrin [Source:NCBI gene;Acc:419633]		23	1350	1285	1360	1190	1411	869	1085	1225	1279	1187	1138	957	1184	1272	1194	1486	1368	1211	1045	1209	1057	1182	1382	1577	1014	1018	880	1096	1350	911	1136	1098	1089	932	1119	1238	1026	1148	959	1438	1184	1174	1170	1240	1136
ENSGALG00000002412	GBA2	glucosylceramidase beta 2 [Source:NCBI gene;Acc:100859407]	GBA2	Z	1945	1904	2079	1644	2043	1628	1739	1765	1948	2253	2165	1880	2292	2205	2056	2458	2200	2490	2170	2416	1290	1779	1705	2043	1512	1670	1155	1654	2053	1745	1589	2317	1962	1708	1766	1651	1650	1442	1636	2071	1754	1794	1617	1795	2127
ENSGALG00000002414	TSPAN14	tetraspanin 14 [Source:NCBI gene;Acc:423624]		6	1665	2104	1987	2071	2234	1237	1886	2005	1887	1436	1390	1399	2426	2554	2025	2349	2490	2295	2157	1833	1756	1755	1879	2642	1870	1915	1595	1861	2131	1929	1765	1650	2106	1599	1869	1673	1880	1897	1905	1773	1939	1715	2036	1963	1616
ENSGALG00000002415	SAP30BP	SAP30 binding protein [Source:NCBI gene;Acc:417375]	SAP30BP	18	1632	2039	1645	1464	1883	1464	1508	1501	1507	1763	1503	1571	1898	1739	1495	1705	1736	1640	1486	1658	1437	1604	1800	2135	1589	1566	1401	1427	2049	1400	1667	1605	1526	1189	1485	1986	1395	1374	1373	1738	1879	1420	1440	1654	1913
ENSGALG00000002417	GMPPA	GDP-mannose pyrophosphorylase A [Source:NCBI gene;Acc:769292]	GMPPA	7	2255	2529	2953	2299	2727	2167	2085	2291	2414	2407	2253	2093	2561	2716	2377	2944	2713	2552	2418	2770	2334	2675	3128	4106	3107	2581	2334	2928	3570	2915	2740	3444	3103	2796	2717	2665	2978	2877	2589	2401	2330	2548	2261	2396	2832
ENSGALG00000002419	KIAA1328	KIAA1328 [Source:NCBI gene;Acc:426890]		Z	159	162	203	183	195	100	113	176	141	160	237	201	272	319	294	297	384	299	231	241	140	151	212	220	207	204	168	191	263	278	225	313	283	285	227	181	275	200	294	169	149	175	180	171	131
ENSGALG00000002421	FAM213A	family with sequence similarity 213 member A [Source:NCBI gene;Acc:423625]		6	3451	3979	3700	3183	3995	4201	2408	3169	2771	3798	2926	2973	2883	3152	2851	2637	2828	2338	2674	3788	4529	4624	5454	6091	3183	5019	3262	4924	5404	5163	4970	5869	4461	3854	5554	5504	4334	4598	4746	3675	3666	3193	3130	3510	5489
ENSGALG00000002424	RECQL5	RecQ like helicase 5 [Source:NCBI gene;Acc:373891]		18	732	898	961	855	874	641	640	878	693	632	584	605	619	1013	722	1038	896	836	654	663	850	996	941	1457	1008	864	830	942	1102	734	907	999	996	881	892	878	882	948	883	780	827	829	841	768	838
ENSGALG00000002426	EXOSC3	exosome component 3 [Source:NCBI gene;Acc:423626]		6	503	649	524	549	674	414	528	464	468	648	600	403	558	512	436	563	511	493	566	582	300	520	553	578	431	422	372	455	497	503	426	509	508	353	394	476	440	426	486	536	598	452	540	592	541
ENSGALG00000002427	SMIM5	small integral membrane protein 5 [Source:NCBI gene;Acc:770371]		18	1015	1005	1004	969	1022	829	782	873	884	1110	859	941	856	849	882	1072	922	812	792	1003	1391	1575	1428	1928	1258	1443	1188	1653	1462	1113	1677	1374	1320	1382	1288	1501	1384	1224	1292	1081	926	866	953	898	1083
ENSGALG00000002430	SMN	survival of motor neuron [Source:NCBI gene;Acc:374025]		Z	1920	2132	2098	2018	2262	1604	1834	1805	1850	2403	2162	2050	2368	2445	2165	2547	2419	1941	2106	2400	1734	2021	1985	2457	1715	1764	1519	1729	2302	1977	1950	2209	2128	1904	2095	2519	2030	1831	1886	2045	1964	1811	1984	1987	2096
ENSGALG00000002431		complement factor H [Source:NCBI gene;Acc:429057]		8	2013	3467	3295	2627	2847	1994	3035	3083	3120	1365	2415	2172	2782	2412	4157	3602	4017	4076	2140	2161	1473	908	1921	1719	1748	1532	1540	1188	1601	2139	1930	1850	1890	1726	1247	1401	1740	1266	921	2144	3194	2844	2583	2501	2606
ENSGALG00000002437	DIPK1B	family with sequence similarity 69 member B [Source:NCBI gene;Acc:417139]	DIPK1B	17	624	613	544	469	497	475	452	604	474	525	526	420	507	485	384	594	552	495	601	539	544	719	761	938	881	665	512	718	917	718	682	751	653	567	712	657	697	842	763	665	565	469	461	437	621
ENSGALG00000002439	BDP1	B double prime 1, subunit of RNA polymerase III transcription initiation factor IIIB-like [Source:NCBI gene;Acc:427394]	BDP1	Z	515	718	858	854	944	433	707	1006	777	427	577	477	575	1167	912	969	1129	1065	577	633	564	777	647	1232	918	734	748	787	976	821	808	940	839	833	852	539	866	888	893	548	662	740	840	829	566
ENSGALG00000002445	KIAA0319L	KIAA0319 like [Source:NCBI gene;Acc:419634]	KIAA0319L	23	4109	3745	4404	3777	4291	2738	3309	3487	3600	3840	3694	3317	3429	4035	3964	4424	4191	4073	3470	3707	3023	3629	3430	5138	3678	3380	3200	3598	4540	3529	3166	3984	3588	3260	3602	3513	3640	3696	3388	4376	3451	3801	3714	3770	3578
ENSGALG00000002447	CTNNA1	catenin alpha 1 [Source:NCBI gene;Acc:416184]	CTNNA1	13	13574	17427	17592	15832	18622	9572	14650	15286	15631	11553	14102	12248	15159	17847	15341	18440	18372	16023	13178	14194	13138	13200	16276	20697	15279	14959	13167	15681	18595	14953	14885	14713	16814	13267	16211	14410	14354	14086	15024	14456	16057	15182	15568	16361	12508
ENSGALG00000002448	CCT6A	chaperonin containing TCP1 subunit 6A [Source:NCBI gene;Acc:417541]		19	6138	7881	6712	5841	7331	4198	5588	5587	5860	5695	6206	5266	5914	6850	6421	6745	6436	6052	5045	6269	4473	3873	5830	7009	5109	4842	4217	5102	6139	4597	3997	5041	5225	4445	5011	5840	4271	4379	4749	6537	7261	5793	5744	6441	5485
ENSGALG00000002450	WDR24	WD repeat domain 24 [Source:NCBI gene;Acc:416406]		14	1761	1966	2269	1542	1767	1599	1685	1712	1754	1832	1601	1598	1873	1963	1741	1967	1690	1985	1482	1863	1310	1587	1817	2092	1596	1589	1419	1562	1780	1687	1500	1482	1907	1231	1466	1770	1524	1671	1354	1875	1811	1958	1516	1552	2089
ENSGALG00000002452	AQP3	aquaporin 3 (Gill blood group) [Source:NCBI gene;Acc:426894]	AQP3	Z	7180	7422	8104	7233	9058	4461	7395	6391	8823	13626	6796	6662	4585	5817	7441	7738	9687	7964	5663	5798	6273	4416	15172	17363	9105	7277	6262	10230	11371	9907	9981	3577	6551	5338	8180	10905	11567	8923	13337	7646	6838	6994	7112	7958	5829
ENSGALG00000002457	SIL1	SIL1 nucleotide exchange factor [Source:NCBI gene;Acc:416185]	SIL1	13	773	982	941	768	763	642	760	687	822	895	696	636	678	819	601	886	728	854	673	804	964	1181	1389	1288	942	1005	706	1025	1343	1022	1224	926	997	747	1141	1284	1186	932	693	823	905	812	755	670	839
ENSGALG00000002458	VAC14	Vac14, PIKFYVE complex component [Source:NCBI gene;Acc:415678]		11	1637	1757	1581	1523	1726	1359	1454	1525	1597	1864	1591	1571	1824	1709	1474	1736	1740	1545	1472	1545	1143	1330	1355	1822	1327	1291	1179	1076	1595	1358	1384	1294	1366	1050	1393	1203	1317	1315	1173	1743	1619	1364	1498	1516	1776
ENSGALG00000002461				15	20	32	35	37	26	19	34	40	20	48	47	15	29	29	50	41	44	42	30	59	71	100	78	76	81	74	42	38	55	27	40	51	61	33	76	58	40	60	72	21	29	30	36	23	25
ENSGALG00000002463	SUMF2	sulfatase modifying factor 2 [Source:NCBI gene;Acc:417542]	SUMF2	19	929	872	1023	783	955	901	764	763	754	1138	885	843	938	1031	1010	939	854	917	869	871	669	681	784	973	791	792	654	716	956	786	777	874	827	604	745	719	795	828	803	989	803	883	770	839	1177
ENSGALG00000002466	SLC2A5	solute carrier family 2 member 5 [Source:NCBI gene;Acc:419438]	SLC2A5	21	147	216	234	206	140	174	116	163	211	269	184	124	144	266	269	193	203	189	126	149	217	237	127	199	161	242	199	238	231	237	222	204	204	336	203	219	179	161	123	157	199	202	203	123	227
ENSGALG00000002467	MTSS2	MTSS1L, I-BAR domain containing [Source:NCBI gene;Acc:415679]	MTSS2	11	3368	3287	4085	3676	4193	2764	3305	3060	3577	2546	3904	3194	3185	3879	3792	3844	4633	3501	3555	4474	2211	2548	3680	3695	3163	3006	2490	2730	3710	3217	2687	3242	3734	2821	3141	2854	3099	3499	2595	3587	3029	3525	3615	3684	3612
ENSGALG00000002469	CDC73	cell division cycle 73 [Source:NCBI gene;Acc:424356]		8	1647	2274	1648	1862	1997	1241	1521	1837	1745	1567	1468	1635	1588	1900	1663	2108	1967	1794	1440	1601	1470	1622	1826	2514	1661	1629	1558	1647	2008	1610	1830	1798	1917	1395	1771	1759	1670	1506	1648	1754	2095	1422	1831	1755	1622
ENSGALG00000002470		cytochrome P450 family 27 subfamily A member 1 [Source:NCBI gene;Acc:431683]		7	442	670	743	638	638	513	397	573	605	638	495	435	489	663	596	936	792	733	399	426	893	854	956	1226	861	636	703	820	1013	754	747	968	900	795	824	949	779	910	905	471	617	641	627	561	670
ENSGALG00000002473	GPR157	G protein-coupled receptor 157 [Source:HGNC Symbol;Acc:HGNC:23687]	GPR157	21	546	965	1216	920	1018	1185	691	454	457	1334	523	635	684	605	596	1420	1021	858	701	848	493	1142	645	758	627	882	854	1001	733	471	1031	830	1018	740	914	826	765	546	757	581	889	1049	905	894	1548
ENSGALG00000002478	MATR3	matrin 3 [Source:NCBI gene;Acc:373948]		13	9954	14293	12990	12458	14705	7467	10649	12094	11178	8512	9562	8788	10130	13269	12158	12934	13822	11949	8708	10489	8665	7649	10150	15010	11016	11149	9744	10393	12435	10128	9420	9474	11041	9890	9841	9089	9795	9744	9824	10601	13169	11211	12250	12920	9757
ENSGALG00000002479	MAT1A	methionine adenosyltransferase 1A [Source:NCBI gene;Acc:423628]		6	797	1074	959	698	980	386	617	503	561	1048	736	945	559	672	941	719	770	591	662	802	313	277	416	549	333	264	279	317	303	230	300	391	377	280	339	381	306	208	257	849	990	828	686	861	504
ENSGALG00000002484	CRYM	crystallin mu [Source:NCBI gene;Acc:427008]	CRYM	14	1875	2238	1853	1668	1831	1267	1597	1571	1248	1847	1831	2043	1341	1928	1666	1860	2184	2017	1542	1548	1212	2104	1599	2189	1569	1891	1211	1646	1602	1860	1702	1994	1965	1366	1268	1225	1741	1599	1342	1997	2062	1599	1640	1609	1656
ENSGALG00000002485	PHKG1	phosphorylase kinase catalytic subunit gamma 1 [Source:NCBI gene;Acc:417543]		19	1324	1756	1746	1444	1818	1293	1328	1311	1605	1963	1580	1334	1481	1634	1496	1588	1732	1513	1354	1548	1374	1476	1815	1914	1373	1582	1490	1638	2066	1608	1454	1418	1628	1351	1664	1833	1555	1555	1678	1410	1618	1507	1420	1597	1690
ENSGALG00000002486	RNF123	ring finger protein 123 [Source:NCBI gene;Acc:415923]		12	859	942	1149	971	1093	622	770	944	958	870	780	682	790	1176	878	1084	1103	981	848	785	738	896	1052	1189	938	875	762	934	1154	871	798	941	1043	777	932	754	1027	887	878	915	868	992	955	960	813
ENSGALG00000002487	SFSWAP	splicing factor SWAP homolog [Source:NCBI gene;Acc:416802]	SFSWAP	15	3853	4116	5100	4911	4436	2988	3384	4107	3286	3340	3897	3395	3191	4237	4242	4648	4938	4242	3585	4225	4184	3746	4593	6380	4376	4970	4517	4489	5464	4521	4381	4821	5144	4354	4561	4688	4711	5040	4151	4103	3792	4401	4829	3897	3904
ENSGALG00000002488	PAIP2B	poly(A) binding protein interacting protein 2B [Source:NCBI gene;Acc:416187]		13	6944	7027	6436	5447	6486	4445	4912	5298	5473	5599	5690	5573	5665	5920	5365	6274	5547	5331	5304	6076	5216	4865	7902	7777	5692	4916	4950	5711	6979	5328	4932	5169	5718	5228	6094	7033	5469	5443	5303	7395	6475	5554	5356	5698	5808
ENSGALG00000002489	PPP1R26	protein phosphatase 1 regulatory subunit 26 [Source:HGNC Symbol;Acc:HGNC:29089]	PPP1R26	17	890	886	983	782	983	543	765	988	721	580	661	657	740	931	863	974	1047	1044	788	807	661	998	808	1500	1047	1011	830	1042	1108	942	960	1003	968	942	938	762	957	977	902	948	816	848	769	864	710
ENSGALG00000002490	UQCRC2	ubiquinol-cytochrome c reductase core protein II [Source:NCBI gene;Acc:427009]	UQCRC2	14	7579	8400	8066	6912	7977	5476	6247	6900	7043	7121	6857	6387	6922	7589	6533	8142	7820	7333	6832	6767	7018	7179	9470	11354	7737	7436	6335	7899	10636	8217	8566	6692	7999	6790	7872	9867	7784	7676	8517	8071	7740	6961	6797	7008	7155
ENSGALG00000002492	H6PD	hexose-6-phosphate dehydrogenase (glucose 1-dehydrogenase) [Source:NCBI gene;Acc:428188]	H6PD	21	400	491	765	688	661	314	564	670	516	395	364	396	339	711	598	686	767	831	422	607	455	733	511	904	668	571	548	686	842	566	627	631	614	549	558	476	655	617	570	426	452	660	677	581	410
ENSGALG00000002495	CHCHD2P9	coiled-coil-helix-coiled-coil-helix domain containing 2 pseudogene 9 [Source:NCBI gene;Acc:417544]		19	6272	6587	6586	5624	5523	4647	4752	4900	5548	6892	5391	4910	5651	5184	4531	6104	4852	5501	5507	5394	5676	6313	7189	6676	4552	4871	4689	5677	7379	5270	6305	4830	5445	4931	5690	7399	5286	4847	6031	6679	6069	5684	5530	4852	6072
ENSGALG00000002496	SFTPA1	surfactant protein A1 [Source:NCBI gene;Acc:423630]		6	50	22	14	37	38	35	25	33	55	72	20	60	40	28	26	30	75	52	46	27	51	205	63	209	97	97	83	128	144	87	90	148	83	87	133	179	79	19	45	53	20	12	36	33	46
ENSGALG00000002497	RHOT2	ras homolog family member T2 [Source:NCBI gene;Acc:427651]		14	2025	1779	2266	1996	2238	1617	1808	1815	1773	2178	1958	1723	1777	2217	1720	2215	2114	1996	1932	1891	1537	1773	2011	2454	1815	1589	1569	1729	2238	1681	1718	1561	1940	1501	1810	1744	1825	1734	1663	2157	1639	1956	1963	1966	2113
ENSGALG00000002499		zinc finger MYM-type containing 4 [Source:NCBI gene;Acc:419635]		23	2069	2241	2755	2310	2656	1777	2051	2542	2098	1865	1960	1822	2406	2530	2277	2683	2686	2268	1995	2133	1835	2251	2169	3233	2398	2091	1970	2306	2675	2148	2007	2319	2355	1974	2134	1955	2083	2128	2205	2203	2065	2378	2271	2334	2322
ENSGALG00000002500	GMPPB	GDP-mannose pyrophosphorylase B [Source:NCBI gene;Acc:415924]		12	2131	2452	2419	2206	1823	1900	1919	1353	2044	2788	2742	2002	2156	2182	1972	2286	2264	2115	2143	2645	1698	1788	2511	2141	2230	2260	1624	1732	2713	2413	2114	2400	2963	2460	2492	2766	2248	2070	1932	2269	2259	2088	2169	1602	2483
ENSGALG00000002501	VKORC1L1	vitamin K epoxide reductase complex subunit 1 like 1 [Source:NCBI gene;Acc:408253]		19	799	949	998	785	852	584	715	848	766	748	594	622	811	888	785	1030	826	797	660	911	686	605	700	1072	774	755	633	917	896	714	786	708	720	745	742	678	644	674	728	851	874	861	772	749	763
ENSGALG00000002504	RO60	TROVE domain family member 2 [Source:NCBI gene;Acc:424358]	RO60	8	220	300	546	369	396	164	361	489	365	188	161	191	242	537	358	410	479	485	267	278	262	349	236	545	518	331	392	388	404	336	367	338	351	400	256	164	305	432	375	234	276	471	363	348	214
ENSGALG00000002506	SPSB1	splA/ryanodine receptor domain and SOCS box containing 1 [Source:NCBI gene;Acc:419441]	SPSB1	21	1512	2428	3536	2206	2191	1615	1727	2077	2063	2501	1595	1382	2030	2768	2024	3063	2810	2329	1577	1977	2332	2582	2482	3120	2109	2478	2263	2545	2917	2761	2368	2555	2439	1979	2381	2211	2489	1996	2187	1610	2237	3052	2169	1925	2110
ENSGALG00000002510	IP6K1	inositol hexakisphosphate kinase 1 [Source:NCBI gene;Acc:100857294]	IP6K1	12	2958	3188	3977	3230	3405	2438	2346	2844	2835	3434	2972	2686	3096	3578	3144	3316	3803	3097	3226	3317	3217	2874	3472	4400	2921	2890	3143	2771	3475	2782	3288	3298	3449	3025	3439	3520	3467	3128	2541	3150	2937	3432	3176	2992	3186
ENSGALG00000002514	SFPQ	splicing factor proline and glutamine rich [Source:NCBI gene;Acc:395803]	SFPQ	23	9877	11352	11631	10054	10913	5809	7985	8997	9293	8233	9417	8204	8065	10710	9854	10386	11288	10062	8776	10848	5573	5970	7733	9986	7482	7010	6141	6559	8077	6369	6030	7296	8029	6789	6776	5923	6673	5753	6035	10519	10459	10038	9886	9588	7591
ENSGALG00000002515	OLFM1	olfactomedin 1 [Source:NCBI gene;Acc:395535]		17	522	496	326	255	517	322	494	345	433	308	474	369	506	457	316	504	422	402	434	433	422	272	493	388	646	516	210	404	433	419	319	661	835	633	410	436	322	520	393	556	457	281	251	454	421
ENSGALG00000002517	TMEM35B	transmembrane protein 35B [Source:NCBI gene;Acc:100857984]	TMEM35B	23	1408	1509	1504	1054	1202	1220	942	1081	1129	2210	1210	1389	1150	1148	898	1489	1286	1126	956	1119	776	1415	1400	1274	1114	1128	817	876	1168	874	1219	1075	1134	1036	1211	1431	870	957	982	1499	1390	1298	1036	1056	1594
ENSGALG00000002519	SLC25A33	solute carrier family 25 member 33 [Source:NCBI gene;Acc:419442]	SLC25A33	21	141	275	203	136	219	168	172	177	195	171	167	149	334	253	205	207	185	251	210	199	100	140	180	256	160	118	97	112	174	162	157	199	188	155	138	137	176	171	105	150	253	175	134	192	220
ENSGALG00000002523	CREB3	cAMP responsive element binding protein 3 like 4 [Source:NCBI gene;Acc:427417]	CREB3	Z	2486	3532	3634	2281	2634	2647	1913	2813	2262	2749	3306	2915	3442	3491	3034	3624	3757	2903	3192	3577	3085	2549	3947	3413	3398	2313	2757	3372	3119	3409	3428	3945	3984	2879	3055	3796	2974	2979	3010	2647	3254	3136	2243	2314	3459
ENSGALG00000002524	UCHL5	ubiquitin C-terminal hydrolase L5 [Source:NCBI gene;Acc:424359]		8	2237	2484	2209	1899	2285	1738	1744	1713	1789	2739	2003	1850	2339	2011	1934	2247	1849	1833	1877	2149	1569	1649	1985	2148	1520	1620	1320	1570	2046	1548	1586	1706	1737	1694	1724	2046	1599	1140	1404	2382	2289	1906	1867	2008	2271
ENSGALG00000002525	RASGEF1A	RasGEF domain family member 1A [Source:NCBI gene;Acc:423631]	RASGEF1A	6	1690	1921	2163	2027	2116	1751	1742	1977	2356	1440	1974	2061	2678	2012	2694	1594	2442	2060	1783	1975	3440	3171	3863	5963	3615	3971	3682	3707	5281	4242	4565	3158	3840	2940	4203	4186	3798	4192	4093	1800	1770	1867	1993	1859	2288
ENSGALG00000002527		transmembrane protein 201 [Source:NCBI gene;Acc:419443]		21	833	964	1236	940	1239	513	833	1073	1043	585	611	542	696	1385	1128	1144	1017	1126	667	792	659	1007	787	1403	1198	1105	957	1058	1053	1123	1009	934	1172	804	965	545	997	1056	1076	887	888	1067	924	1089	670
ENSGALG00000002528	DNAJC18	DnaJ heat shock protein family (Hsp40) member C18 [Source:NCBI gene;Acc:416189]		13	2006	1964	1574	1703	1982	1561	1487	1892	1314	1607	2064	1576	1536	1860	1886	1637	2095	1869	1598	1787	2008	1951	2091	3310	2268	2372	2325	2347	2806	2571	1692	1809	2263	1721	2688	3012	2509	3040	2120	2136	1810	1358	1675	1741	2040
ENSGALG00000002529	MCCC2	methylcrotonoyl-CoA carboxylase 2 [Source:NCBI gene;Acc:427395]	MCCC2	Z	1449	1578	1694	1372	1536	1164	1171	1334	1275	1561	929	1200	1503	1369	1342	1560	1319	1255	1129	1080	1345	1521	1602	2012	1496	1420	1405	1459	1984	1365	1406	1396	1288	1181	1274	1532	1283	1279	1535	1543	1454	1462	1349	1349	1521
ENSGALG00000002531	SF3B3	splicing factor 3b subunit 3 [Source:NCBI gene;Acc:415680]	SF3B3	11	6255	7846	8290	7206	8375	4450	6285	6655	6476	5241	6778	5358	6002	7932	7269	7791	8202	6898	5871	6408	5088	4855	6010	8442	6276	5580	5380	5735	7571	5597	4915	5687	6118	5342	5869	5650	5454	5549	5322	6661	7229	7154	7086	7358	5815
ENSGALG00000002532	GJA4	gap junction protein alpha 4 [Source:NCBI gene;Acc:404529]		23	3776	4712	4105	3579	4028	3048	3935	3620	3610	3605	3798	3388	4060	3900	3789	3520	3988	3866	3478	4086	4562	5377	6350	6251	5163	4514	4261	4198	6783	4780	4014	4659	5147	4143	5498	5444	4487	4928	4350	4021	4342	3543	3519	3539	3983
ENSGALG00000002536	STX2	syntaxin 2 [Source:NCBI gene;Acc:378895]		15	2943	3328	3058	2571	3523	2051	2677	2751	2703	2585	2315	2542	3062	3098	3329	2902	2926	2614	2578	2931	2589	2559	3299	3811	2591	2745	2594	2961	3195	2377	2592	2906	2828	2306	2946	3182	2529	2548	2674	3134	3066	2639	2528	3095	2680
ENSGALG00000002539	KCNN2	potassium calcium-activated channel subfamily N member 2 [Source:NCBI gene;Acc:395579]		Z	213	260	273	262	310	187	154	256	249	214	226	197	303	261	198	244	277	243	220	225	149	144	194	290	196	129	173	155	260	146	176	162	168	167	184	194	168	211	180	227	240	236	258	272	244
ENSGALG00000002542	GUSB	glucuronidase beta [Source:NCBI gene;Acc:427823]		19	2337	2812	3339	2566	2756	1601	2057	2108	2569	1867	2049	1828	2237	2661	2629	2689	2565	2528	2052	2532	1914	1983	2473	3299	2369	2060	1813	1940	2451	2088	1722	2263	2388	2003	1744	2069	1891	1697	1964	2489	2591	2882	2523	2421	2092
ENSGALG00000002543	CSGALNACT2	chondroitin sulfate N-acetylgalactosaminyltransferase 2 [Source:NCBI gene;Acc:423632]	CSGALNACT2	6	860	897	1098	1018	946	652	937	975	978	757	799	911	903	1117	1008	1061	1244	1090	865	911	1089	1203	1334	1914	1464	1191	1131	1492	1804	1100	1172	1050	1071	863	1297	1220	1182	1144	1362	916	826	948	1001	831	852
ENSGALG00000002544	PCDH12	protocadherin 12 [Source:NCBI gene;Acc:416191]	PCDH12	13	1416	1464	1667	1526	1533	1146	1411	1468	1455	1045	1299	1087	1418	1521	1421	1420	1428	1407	1164	1426	983	1062	991	1213	1245	1072	709	1052	1360	1111	835	712	935	935	984	901	939	1095	866	1508	1349	1439	1501	1347	1497
ENSGALG00000002546	COL5A1	collagen type V alpha 1 chain [Source:NCBI gene;Acc:395568]		17	29368	49353	52910	43284	58174	29881	43624	39880	50325	26589	48399	37533	48721	54589	54089	42284	54297	41557	35646	56025	39060	41323	43176	47351	41824	56211	32156	37750	49073	41572	50607	57323	65582	57669	44513	30942	40252	42727	36869	31275	45473	45662	42562	51111	39045
ENSGALG00000002548	TLN1	talin 1 [Source:NCBI gene;Acc:395194]		Z	16594	18406	20884	19400	22136	13641	17276	17529	18694	15499	19247	17406	20000	21795	21063	23092	24244	21462	17590	22328	16151	17440	17977	24169	18885	17434	14441	16980	22203	19161	17165	22100	24454	19514	20733	17673	19468	20859	18621	17672	16959	18023	19076	19448	17825
ENSGALG00000002551	CFAP70	cilia and flagella associated protein 70 [Source:NCBI gene;Acc:769473]	CFAP70	14	56	70	88	98	77	70	61	117	101	49	46	61	67	101	46	96	152	76	52	65	150	209	158	197	163	138	130	140	175	138	233	135	149	46	217	163	159	184	160	60	64	76	96	68	91
ENSGALG00000002553	PCDH1	protocadherin 1 [Source:NCBI gene;Acc:416194]	PCDH1	13	2302	2571	3239	2744	2687	2074	2273	2193	2515	2622	1835	1835	2277	2525	2386	2884	2904	2818	2044	2401	2104	2609	2280	3198	2434	2218	1689	2094	2801	2682	2260	2021	2189	2053	2481	1904	2207	2083	2050	2452	2369	2795	2698	2361	2710
ENSGALG00000002554	TSPAN2	tetraspanin 2 [Source:NCBI gene;Acc:419889]	TSPAN2	26	203	370	162	316	434	145	287	254	197	168	215	295	205	189	336	312	398	347	180	310	403	336	317	460	494	573	259	363	475	472	224	419	461	356	494	264	345	429	385	216	341	140	311	381	189
ENSGALG00000002555	RET	ret proto-oncogene [Source:NCBI gene;Acc:396107]		6	40	32	54	78	104	37	45	48	89	18	21	38	40	44	64	37	44	72	65	45	45	32	36	72	22	11	35	41	93	40	34	25	19	25	27	66	32	74	31	43	29	47	77	91	48
ENSGALG00000002556	NGF	nerve growth factor [Source:NCBI gene;Acc:396466]		26	103	168	193	160	184	153	91	135	84	159	138	155	158	218	180	157	226	155	121	178	62	73	150	126	99	120	111	70	149	95	77	127	105	111	94	117	47	113	93	110	155	167	157	162	200
ENSGALG00000002558	ASL1	argininosuccinate lyase 1 [Source:NCBI gene;Acc:396498]		19	142	116	249	196	91	137	98	73	99	126	77	70	85	107	92	122	107	126	125	188	297	275	313	390	208	161	112	139	209	167	160	226	121	330	122	239	256	170	211	151	107	215	193	80	179
ENSGALG00000002561		Fanconi anemia complementation group E [Source:NCBI gene;Acc:419891]		26	567	614	520	534	663	461	334	568	635	578	539	491	629	439	422	556	501	495	460	543	290	396	340	393	396	379	337	276	421	253	265	267	373	294	352	409	321	400	385	604	566	449	525	582	602
ENSGALG00000002562	ARAP3	ArfGAP with RhoGAP domain, ankyrin repeat and PH domain 3 [Source:NCBI gene;Acc:416196]	ARAP3	13	6684	6529	7748	7180	7885	5898	6910	6946	7166	5585	6333	5997	7775	7778	7212	6922	8099	7529	7320	7675	5384	6478	6937	8106	6425	6250	4948	5938	7974	5929	4701	5901	6660	5648	7151	5823	5535	6591	5406	7118	6016	6687	7060	6928	7707
ENSGALG00000002563	TPM4	tropomyosin 4 [Source:NCBI gene;Acc:107055375]	TPM4	28	128	298	430	420	485	227	355	254	243	392	209	255	245	313	292	340	444	376	163	305	336	305	349	403	348	433	268	254	390	299	217	532	348	411	394	264	351	326	306	136	275	371	413	426	297
ENSGALG00000002564	RGS4	regulator of G-protein signaling 4 [Source:NCBI gene;Acc:378901]		8	657	843	917	678	710	676	821	683	860	827	852	623	483	661	871	1034	670	857	891	617	1356	2100	2243	3073	1669	1967	1848	1585	2063	1799	2192	1275	2954	1760	2412	2528	1726	2403	1590	700	777	791	667	624	883
ENSGALG00000002569	RAN	RAN, member RAS oncogene family [Source:NCBI gene;Acc:396193]		15	10716	13559	10149	8883	11257	8234	9078	8294	8894	12207	10023	9616	11332	10607	9609	10842	9577	8723	9234	10912	5425	5393	7288	7659	6070	6170	5071	5777	7468	5328	5277	6680	6330	5234	6047	6815	5305	5030	5409	11412	12493	8759	8735	9890	10759
ENSGALG00000002576	ASL2	argininosuccinate lyase 2 [Source:NCBI gene;Acc:417545]		19	713	884	1037	831	756	605	684	721	677	636	598	588	789	782	618	953	793	829	509	751	1479	1723	1406	1608	1094	1142	1413	1718	2186	1417	1661	1680	1296	1453	1458	1764	1224	1060	1478	759	814	895	817	664	791
ENSGALG00000002578		aph-1 homolog B, gamma-secretase subunit [Source:NCBI gene;Acc:769986]		Z	939	1135	1128	835	1035	765	853	844	931	1033	987	833	870	962	988	1256	1079	977	960	1109	917	965	1063	1432	1075	901	813	919	1266	846	839	927	1005	931	997	1058	959	935	946	1000	1046	973	821	909	1000
ENSGALG00000002579	RIMBP2	RIMS binding protein 2 [Source:NCBI gene;Acc:374105]		15	239	220	88	318	118	78	124	327	191	109	168	142	243	368	124	125	324	355	238	72	321	382	149	400	294	120	125	112	124	69	314	274	251	376	176	118	137	91	164	255	203	76	313	104	102
ENSGALG00000002581		HIV-1 Tat interactive protein 2 [Source:NCBI gene;Acc:424363]		8	709	949	1067	677	833	753	630	683	829	1410	863	696	909	809	752	963	702	961	823	900	783	1066	1064	891	781	704	557	674	892	803	773	667	734	731	895	900	604	623	637	755	874	921	666	732	984
ENSGALG00000002583	PIK3CD	phosphatidylinositol-4,5-bisphosphate 3-kinase catalytic subunit delta [Source:NCBI gene;Acc:419444]		21	1530	1348	1773	1496	1822	910	1244	1984	1509	775	1029	1199	1535	1745	1594	1668	1820	1689	1234	1207	886	1215	1171	1563	1089	957	1143	1245	1118	1257	1170	1268	1146	1205	1115	1080	1212	988	1077	1629	1242	1530	1471	1601	1189
ENSGALG00000002587	CRCP	CGRP receptor component [Source:NCBI gene;Acc:396022]		19	1024	1421	1091	1040	1115	1278	901	971	974	1436	996	1206	1192	970	1044	1324	1096	971	1097	1289	1121	1301	1308	1320	931	1110	1047	1360	1435	958	1246	1328	1039	874	1150	1405	1268	1068	969	1091	1309	942	1023	980	1670
ENSGALG00000002588	PPARD	peroxisome proliferator activated receptor delta [Source:NCBI gene;Acc:395479]		26	4284	4388	5021	4719	4126	3411	3960	4044	3807	4713	3929	3871	3974	4165	3582	4372	4454	4012	3393	4132	4089	5470	4412	6175	4497	4413	3695	4747	5007	4020	4353	4940	4798	3968	4474	4559	4821	4017	4362	4562	4043	4333	4640	3625	4457
ENSGALG00000002591	POLR2E	RNA polymerase II subunit E [Source:NCBI gene;Acc:420103]	POLR2E	28	2808	2939	2907	2826	2952	2505	2536	2303	2682	3025	3010	2512	2824	2742	2481	3182	2538	2496	2699	2607	2242	2847	3045	2661	2303	2281	2197	2023	3442	2017	2441	2524	2095	1879	2661	2833	2171	2076	2036	2990	2708	2509	2779	2594	3273
ENSGALG00000002594	TFPI	tissue factor pathway inhibitor [Source:NCBI gene;Acc:423989]	TFPI	7	3466	2909	2667	3246	3439	2752	3484	3459	3236	2148	2536	3076	3666	3873	3235	3043	3364	3359	3613	2965	3099	3783	3063	3138	3158	3606	2633	3087	4206	3377	3072	3223	2870	2428	3700	4610	2975	3937	2946	3691	2680	2302	3192	3021	3596
ENSGALG00000002595	GPX4	glutathione peroxidase 4 [Source:NCBI gene;Acc:374056]		28	7594	7261	7196	5765	6450	6146	4817	5906	6971	12304	7303	6095	5827	7369	5161	6890	6223	6741	6030	7181	5133	6117	9112	8448	6173	5706	4788	6212	8141	6158	5588	4648	4877	4679	6217	9003	5937	5715	7053	8087	6690	6210	5669	5667	8031
ENSGALG00000002598	TPST1	tyrosylprotein sulfotransferase 1 [Source:NCBI gene;Acc:417546]	TPST1	19	1675	2428	1640	1595	2101	1741	1501	1364	1935	1814	2124	1942	1970	1917	1716	1929	2067	1624	1914	2418	1308	1175	1665	1499	1357	1985	1031	1304	1895	1512	1625	2457	2125	1420	1527	1173	1447	1325	1383	1784	2237	1415	1568	1846	2275
ENSGALG00000002599	ARHGEF39	rho guanine nucleotide exchange factor 39 [Source:NCBI gene;Acc:431661]		Z	272	274	349	217	335	200	190	236	207	188	444	401	523	383	341	515	507	406	371	587	147	112	170	159	171	87	107	110	119	210	257	199	258	210	200	292	188	135	196	290	252	301	213	294	261
ENSGALG00000002603	COG4	component of oligomeric golgi complex 4 [Source:NCBI gene;Acc:415681]		11	3711	3907	4031	3876	4020	3562	2992	3341	3429	4229	3058	3164	4094	3616	3736	4124	4167	3792	3598	3662	3166	3673	3606	4705	3123	3194	3066	3015	4155	3350	3582	4095	3580	3087	3574	3481	3096	3034	3113	3952	3600	3479	3811	3532	4654
ENSGALG00000002605	MRPL17	mitochondrial ribosomal protein L17 [Source:NCBI gene;Acc:769700]	MRPL17	Z	2111	2324	1927	1953	1905	1870	1776	1599	1929	3600	3805	3591	3994	3717	3278	3518	3336	3646	3794	3707	1380	1931	2048	1856	1823	1764	1317	1344	1992	2702	2914	2924	3177	2778	3508	3709	2808	2722	2537	2248	2141	1663	1920	1674	2444
ENSGALG00000002606	CLSTN1	calsyntenin 1 [Source:NCBI gene;Acc:395372]		21	7261	8386	9278	7639	9041	5545	5753	7710	6768	6748	5406	5720	7102	7183	7291	8189	7258	7327	5832	6219	6092	7216	7055	10515	6370	5532	6095	6773	6802	6383	6597	6403	7261	5131	6567	6306	6374	5683	5761	7733	7727	8007	7512	7943	7246
ENSGALG00000002610				14	233	259	245	203	252	264	207	211	241	321	314	213	257	282	209	218	312	270	191	222	307	375	397	547	419	239	259	324	420	370	391	333	345	322	345	317	306	383	325	248	239	211	200	221	345
ENSGALG00000002612	U2SURP	U2 snRNP associated SURP domain containing [Source:NCBI gene;Acc:424773]	U2SURP	9	4012	4986	5607	4899	5384	3336	3844	4504	3697	3369	3946	3388	4500	4932	4858	5137	5431	4625	3524	4238	4429	4122	4362	7077	4544	4801	4845	4459	5771	5125	4836	4850	4385	4534	4914	4856	4803	4727	4256	4273	4594	4839	4817	4730	4359
ENSGALG00000002615	DEF6	DEF6, guanine nucleotide exchange factor [Source:NCBI gene;Acc:419893]	DEF6	26	1886	2105	2386	2032	1974	1426	1567	1704	2086	2463	1875	1710	1806	1795	1852	2275	1958	1566	1718	2089	1296	1722	1687	2061	1360	1587	1275	1880	1660	1612	1354	1681	1381	1238	1690	1609	1710	1533	1567	2008	1939	2059	1998	1734	1863
ENSGALG00000002616	LZIC	leucine zipper and CTNNBIP1 domain containing [Source:NCBI gene;Acc:419445]		21	2839	3572	2626	2694	2956	2254	2618	2827	2477	2860	2450	2500	3098	2958	2879	2734	3019	2759	2239	2750	2509	2197	2548	3570	2694	2327	2500	2297	3470	2623	2520	2734	2852	2694	2429	3013	2358	2394	2615	3023	3291	2266	2649	2597	2945
ENSGALG00000002618	KCTD7	potassium channel tetramerization domain containing 7 [Source:NCBI gene;Acc:417547]		19	410	491	365	264	375	234	302	339	306	338	403	298	283	348	281	322	344	319	308	350	224	350	362	409	375	295	260	297	358	252	285	398	329	291	291	297	230	189	273	437	452	315	260	329	306
ENSGALG00000002621	SLC25A42	solute carrier family 25 member 42 [Source:NCBI gene;Acc:427091]	SLC25A42	28	1844	1336	2090	1503	2146	1454	1499	2128	1364	1558	1428	1302	1517	1728	1335	2035	1864	1713	1365	1680	1627	1876	1790	2997	1733	1668	1705	1717	2109	1591	2001	1765	1804	1416	1788	1810	1711	1595	1881	1964	1231	1804	1478	1885	1900
ENSGALG00000002622	FCHSD1	FCH and double SH3 domains 1 [Source:NCBI gene;Acc:427616]	FCHSD1	13	485	559	599	473	469	419	492	510	532	621	556	411	462	593	504	594	568	575	474	597	349	501	561	612	435	451	417	432	595	538	335	612	451	406	561	515	469	541	458	517	515	517	465	412	548
ENSGALG00000002623	PCOLCE2	procollagen C-endopeptidase enhancer 2 [Source:NCBI gene;Acc:429124]	PCOLCE2	9	214	312	204	228	359	273	381	326	278	363	308	201	474	234	321	431	379	344	165	253	255	237	276	321	359	310	349	247	225	187	152	203	356	188	179	256	93	230	126	228	287	176	224	315	357
ENSGALG00000002624	BMS1	Gallus gallus BMS1, ribosome biogenesis factor (BMS1), mRNA. [Source:RefSeq mRNA;Acc:NM_001364904]		6	2275	3159	2575	2892	3191	1813	2360	2289	2325	2380	2134	1801	2968	2703	2756	2617	3100	2625	2382	2456	1740	2081	1989	3102	1938	2394	2025	2288	2575	2011	1849	2131	2136	1810	2075	1828	1832	1651	2225	2423	2911	2222	2844	2804	2369
ENSGALG00000002630	ZNF76	zinc finger protein 76 [Source:NCBI gene;Acc:772107]	ZNF76	26	756	776	961	967	843	763	631	841	726	762	798	693	805	923	872	832	962	909	709	774	729	1024	780	1045	832	738	772	784	917	807	818	961	911	777	799	931	934	1014	845	805	715	829	951	741	997
ENSGALG00000002631	LRRC75A	leucine rich repeat containing 75A [Source:NCBI gene;Acc:417550]	LRRC75A	19	413	502	513	533	484	242	432	427	362	345	367	354	327	446	527	556	422	500	441	597	298	361	327	501	384	317	361	536	448	448	365	353	449	427	410	371	419	401	425	440	463	443	524	425	316
ENSGALG00000002632	CALCRL	calcitonin receptor like receptor [Source:NCBI gene;Acc:423990]		7	1981	2310	2648	2055	2773	1246	2160	2667	1875	1051	1891	1634	1969	2829	2531	2453	2766	2586	1906	2312	1529	1652	1839	2724	2280	2186	1973	2109	2520	1952	1594	1823	2189	2011	2114	1565	2028	2304	1873	2110	2128	2285	2021	2436	1628
ENSGALG00000002634	HDAC3	histone deacetylase 3 [Source:NCBI gene;Acc:395506]		13	2205	2355	2364	2207	2338	1949	1922	2055	1894	2437	2029	1767	2577	2056	2163	2170	2358	2137	2032	2287	1798	1806	1657	2068	1612	1691	1543	1499	1951	1604	1983	1935	1806	1465	1816	1877	1675	1459	1578	2348	2170	2040	2170	2054	2547
ENSGALG00000002638		serine racemase-like [Source:NCBI gene;Acc:423635]		6	161	201	354	255	204	234	138	102	174	212	145	197	313	249	279	230	180	210	134	230	262	364	331	430	353	472	276	299	365	300	403	519	282	416	498	334	360	366	440	171	185	306	251	179	306
ENSGALG00000002639	TRPC1	transient receptor potential cation channel subfamily C member 1 [Source:NCBI gene;Acc:424776]		9	1051	1234	1613	1494	1599	761	1165	1249	1149	833	882	932	957	1478	1198	1621	1651	1412	947	1124	1368	1452	1706	2261	1536	1704	1335	1573	1980	1242	1331	1594	1894	1594	1573	1485	1637	1648	1385	1119	1137	1392	1469	1405	994
ENSGALG00000002643				8	156	147	159	145	144	122	59	102	118	113	58	94	184	133	130	134	122	158	129	87	121	165	149	145	90	113	109	76	146	149	220	208	226	129	191	205	122	126	101	166	135	137	143	127	159
ENSGALG00000002644	RPL10A	ribosomal protein L10a [Source:NCBI gene;Acc:419895]	RPL10A	26	36939	49568	37866	31820	38633	34853	28508	31644	33066	49816	31638	34797	36214	31359	31964	37688	34748	32618	29794	34467	27199	27730	35213	32665	27485	27890	24406	23904	30471	23535	28351	29030	26316	23035	28642	34444	23843	25145	26834	39338	45671	32679	31289	33942	45542
ENSGALG00000002645	PIWIL1	piwi like RNA-mediated gene silencing 1 [Source:NCBI gene;Acc:416804]		15	366	148	377	351	381	243	300	508	383	206	201	192	293	454	239	391	333	349	320	267	431	372	823	904	544	551	606	900	771	504	573	323	442	376	620	868	780	600	681	390	136	325	345	335	318
ENSGALG00000002646	FAM171B	family with sequence similarity 171 member B [Source:NCBI gene;Acc:423991]	FAM171B	7	51	76	87	109	177	22	106	69	80	45	65	19	58	156	93	112	133	100	46	96	34	53	41	56	72	53	39	40	48	31	25	37	52	45	42	19	40	49	26	54	70	75	107	156	29
ENSGALG00000002647	PLS1	plastin 1 [Source:NCBI gene;Acc:396291]		9	224	290	329	203	327	168	262	276	224	328	182	192	293	218	292	419	223	211	160	108	74	126	145	206	112	180	228	153	61	65	57	135	209	99	154	227	58	105	143	239	267	284	200	287	220
ENSGALG00000002648				11	1240	1115	1564	1452	1239	1137	916	1149	1315	1324	1269	1054	1138	1315	960	1423	1284	1345	1125	1351	1024	1316	1210	1580	1169	1473	997	1248	1547	1230	1252	1200	1444	1066	1322	1389	1329	1603	1181	1321	1027	1350	1428	1089	1486
ENSGALG00000002649	UBE4B	ubiquitination factor E4B [Source:NCBI gene;Acc:419448]	UBE4B	21	3306	3926	3980	3744	4081	2115	3138	3473	3064	2802	2830	2641	2763	3981	3369	3904	3968	3653	2787	3400	2936	2837	3722	5412	3647	3494	3357	3611	4662	3276	3273	3517	3724	3362	3628	3553	3824	3238	3621	3521	3617	3435	3682	3585	2764
ENSGALG00000002651	ST3GAL2	ST3 beta-galactoside alpha-2,3-sialyltransferase 2 [Source:NCBI gene;Acc:395139]		11	2842	3277	3871	3206	3509	2376	3077	2622	3074	3367	3185	2883	3288	3491	3085	3359	3328	3064	3126	3600	2402	2775	3429	3165	2837	2911	2258	2092	3260	2887	2462	3176	3561	2899	3116	2537	2504	2676	2623	3027	3019	3341	3152	3083	3105
ENSGALG00000002653	NCBP3	nuclear cap binding subunit 3 [Source:NCBI gene;Acc:417552]		19	1243	1491	1508	1294	1470	961	1019	1156	1154	1240	1117	1089	1310	1331	1219	1290	1571	1277	1055	1258	1049	1188	1391	1523	1254	1128	1146	1258	1556	1180	1120	1362	1257	1167	1249	1330	1178	1065	1107	1324	1374	1301	1272	1292	1256
ENSGALG00000002655	ITGAV	integrin subunit alpha V [Source:NCBI gene;Acc:396420]		7	3152	5574	4810	4938	5906	2368	4531	4903	4864	2500	2673	3005	4189	5096	5220	4990	5898	5261	3119	3898	3971	3911	4824	6440	5585	5380	4340	4705	5610	5083	4415	4945	5624	4882	4707	3282	4358	4495	4858	3357	5136	4151	4856	5189	3094
ENSGALG00000002656	CRK	CRK proto-oncogene, adaptor protein [Source:NCBI gene;Acc:107054794]		19	1563	1920	1949	1625	2180	995	1479	1925	1683	1284	1440	1336	1433	2097	1864	1992	2190	2119	1472	1610	1283	1491	1485	2379	1906	1794	1372	1578	1948	1457	1403	1768	1674	1375	1579	1118	1550	1649	1531	1665	1769	1682	1598	1915	1300
ENSGALG00000002659	WDR5B	WD repeat domain 5B [Source:NCBI gene;Acc:417144]		17	2046	2464	1943	1680	2179	1272	1739	1907	2170	2154	1889	1903	2176	2091	1957	2232	2163	1879	1646	2298	1368	1134	1797	2292	1625	1535	1211	1570	2005	1358	1377	1401	1688	1389	1543	1758	1478	1322	1478	2179	2270	1677	1652	1914	1662
ENSGALG00000002661	YWHAE	tyrosine 3-monooxygenase/tryptophan 5-monooxygenase activation protein epsilon [Source:NCBI gene;Acc:417554]		19	2603	2922	3198	2835	3248	1807	2424	2439	2428	2280	2442	2052	2738	3002	2712	2943	2864	2729	2293	2464	1777	1877	2539	2859	2010	1904	1835	2239	2656	2146	1907	2138	2166	1837	2084	2312	1898	1792	1968	2772	2692	2760	2788	2854	2361
ENSGALG00000002663	ATR	ATR serine/threonine kinase [Source:NCBI gene;Acc:424777]	ATR	9	802	922	1186	1043	1104	834	983	997	1128	868	755	663	945	1086	1062	1341	1269	1371	733	838	674	780	843	1197	720	959	880	737	985	716	782	925	1045	924	828	789	821	872	671	854	850	1024	1026	970	1090
ENSGALG00000002666	RAB11FIP3	RAB11 family interacting protein 3 [Source:NCBI gene;Acc:100857269]	RAB11FIP3	14	1226	1214	1516	1458	1362	792	1214	1135	1584	1271	1173	949	1045	1460	1195	1422	1566	1465	942	1450	1090	1372	1330	1797	1195	1265	1008	1515	1778	1547	1252	1625	1385	1381	1497	1306	1413	1770	1325	1306	1119	1308	1434	1197	1035
ENSGALG00000002667	OLFML2B	olfactomedin like 2B [Source:NCBI gene;Acc:424366]	OLFML2B	8	2071	3049	3184	3538	3329	2052	3780	2755	3415	2059	2995	3901	3688	3938	3211	3858	3389	4295	3443	3645	5479	7474	7416	7389	6237	6497	6161	5357	6865	6362	6427	8857	6334	6081	7501	5268	5290	6349	5880	2206	2809	2748	3479	2925	2681
ENSGALG00000002671		transmembrane protein 132D [Source:NCBI gene;Acc:416806]		15	177	148	147	251	247	105	218	254	157	88	138	92	223	228	213	171	223	256	155	100	130	172	204	279	260	228	164	146	269	207	194	106	231	164	162	122	128	274	152	188	136	127	247	217	137
ENSGALG00000002675	SCUBE3	signal peptide, CUB domain and EGF like domain containing 3 [Source:NCBI gene;Acc:419896]	SCUBE3	26	82	104	97	75	107	75	81	43	75	29	35	56	111	93	83	82	139	69	92	58	14	30	32	62	35	17	10	11	13	21	24	46	17	32	46	22	19	26	10	87	96	84	74	94	98
ENSGALG00000002678		chondroitin sulfate proteoglycan 4 [Source:NCBI gene;Acc:425524]		10	6401	6989	9681	9320	9791	6743	8498	8515	8607	5057	7894	6620	8175	9764	11767	11112	10907	12180	8784	8668	9294	8596	9085	11065	9665	8631	8427	8520	13385	9752	10593	8032	10299	8979	11279	8594	8480	12539	8733	6817	6440	8355	9164	8602	8811
ENSGALG00000002679	GLT1D1	glycosyltransferase 1 domain containing 1 [Source:NCBI gene;Acc:416807]		15	171	222	253	247	222	241	304	262	233	229	139	179	149	213	265	201	193	287	241	215	148	133	182	250	144	207	182	206	322	300	342	156	153	211	194	127	162	244	194	182	205	218	243	195	315
ENSGALG00000002682	BRD3	bromodomain containing 3 [Source:NCBI gene;Acc:427757]	BRD3	17	579	784	830	837	917	428	632	904	715	574	532	538	554	816	788	857	1051	829	636	666	538	506	533	810	622	589	453	589	733	578	497	663	567	470	558	399	470	497	534	617	722	716	823	806	559
ENSGALG00000002683	DECR2	2,4-dienoyl-CoA reductase 2, peroxisomal [Source:NCBI gene;Acc:100858408]	DECR2	14	3756	3778	3909	3177	3904	3187	2853	3568	3040	4123	3297	3094	3609	3554	2947	3775	3657	3199	2938	2845	3375	4403	4797	5888	3874	3804	3287	4222	5461	3733	4363	3332	4030	3303	4158	4872	4251	4185	3682	4000	3481	3374	3124	3430	4164
ENSGALG00000002686	ECD	ecdysoneless cell cycle regulator [Source:NCBI gene;Acc:423638]		6	1318	1270	1359	1108	1351	1012	965	1273	1218	1307	1070	980	1165	1323	1118	1468	1293	1327	1357	1167	969	1122	1159	1641	1125	1123	937	1270	1227	1081	1208	1309	1259	1075	1127	1192	1061	1070	1132	1404	1170	1173	1090	1187	1322
ENSGALG00000002688	NME4	NME/NM23 nucleoside diphosphate kinase 4 [Source:NCBI gene;Acc:395915]		14	102	136	82	127	101	104	53	73	99	104	59	110	97	75	60	104	49	80	131	68	54	85	127	80	95	49	31	141	49	63	62	63	25	34	42	105	86	89	63	109	125	71	125	89	136
ENSGALG00000002689	NUP35	nucleoporin NUP53-like [Source:NCBI gene;Acc:107056600]	NUP35	7	656	730	682	539	737	456	523	623	609	653	682	627	611	745	622	843	677	562	557	743	433	419	588	768	519	497	407	515	617	557	371	493	647	481	465	536	497	455	505	699	673	589	530	648	596
ENSGALG00000002690	PDPR	pyruvate dehydrogenase phosphatase regulatory subunit [Source:NCBI gene;Acc:415683]	PDPR	11	694	708	1078	1006	985	495	696	967	832	594	600	555	652	867	734	819	942	949	609	575	655	901	577	1197	799	834	702	960	1083	758	828	690	985	607	728	592	839	856	873	739	652	930	989	865	647
ENSGALG00000002693	FAM149B1	family with sequence similarity 149 member B1 [Source:NCBI gene;Acc:423639]	FAM149B1	6	1096	1128	1723	1412	1645	990	975	1550	1275	839	909	987	954	1495	1421	1550	1661	1290	1053	1101	1333	958	1323	2626	1498	1851	1389	1624	1931	1488	1552	1555	1517	1687	1738	1183	1618	1756	1468	1167	1039	1487	1388	1445	1294
ENSGALG00000002695	SLC15A4	solute carrier family 15 member 4 [Source:NCBI gene;Acc:416808]	SLC15A4	15	1547	2014	1881	1626	1862	1269	1341	1487	1433	1699	1362	1342	1563	1754	1804	1878	1750	1556	1368	1622	1235	1389	1537	1900	1378	1424	1195	1356	1699	1436	1247	1643	1537	1523	1336	1418	1326	1372	1291	1647	1856	1623	1599	1636	1658
ENSGALG00000002699	VAV2	vav guanine nucleotide exchange factor 2 [Source:NCBI gene;Acc:373938]		17	2689	3206	3998	3347	3770	2255	2893	3325	3301	2410	3142	2213	2841	3440	3018	3833	4016	3726	3017	3172	2379	2818	3612	3261	3182	2964	2630	2791	3783	3192	2977	3553	3350	2635	3099	2312	2737	2877	2889	2864	2954	3450	3291	3312	2947
ENSGALG00000002701	DNAJC9	DnaJ heat shock protein family (Hsp40) member C9 [Source:NCBI gene;Acc:423640]		6	1747	2183	1992	1688	2195	1446	1765	1737	1746	2416	1885	1745	2114	1972	1611	1984	1941	1716	1754	2225	1281	1172	1626	1847	1489	1360	1223	1295	1544	1161	1243	1304	1444	1339	1581	1786	1199	1214	1166	1860	2011	1719	1660	1928	1889
ENSGALG00000002703	TFAM	transcription factor A, mitochondrial [Source:NCBI gene;Acc:373888]		6	3339	3271	3100	3213	3395	2378	2586	3001	2958	3353	3203	3273	3449	3251	3039	3448	3130	3045	3044	3127	3127	3351	4287	5051	3367	3064	3152	3503	4397	3472	3857	2731	3315	2778	3686	4277	3446	3203	3599	3556	3014	2675	3159	2983	3107
ENSGALG00000002705	CISD1	CDGSH iron sulfur domain 1 [Source:NCBI gene;Acc:423642]		6	5911	6668	6428	5210	6675	4375	4773	5159	5122	5849	4989	4639	5252	5691	5100	6428	6126	5417	4947	5697	5942	5813	7877	10015	6351	5929	6146	7066	8579	6326	5972	5370	6162	5244	6417	7863	6126	5722	7132	6295	6144	5547	5123	5865	5717
ENSGALG00000002706	XRN1	5'-3' exoribonuclease 1 [Source:NCBI gene;Acc:424778]	XRN1	9	778	1406	1609	1420	1553	586	1347	1728	1340	789	658	716	887	1675	1586	1641	1705	1464	810	927	1036	1122	1199	2493	1620	1318	1221	1537	1675	1301	1227	1364	1534	1222	1272	837	1271	1187	1487	829	1295	1389	1396	1364	766
ENSGALG00000002707	CHRNB2	cholinergic receptor nicotinic beta 2 subunit [Source:NCBI gene;Acc:395605]		25	251	269	252	278	291	299	237	237	256	211	257	239	185	279	214	294	321	229	229	239	234	314	220	269	256	237	168	219	257	206	224	337	321	252	276	216	159	252	191	267	248	217	273	256	391
ENSGALG00000002708	LINGO1	leucine rich repeat and Ig domain containing 1 [Source:HGNC Symbol;Acc:HGNC:21205]	LINGO1	10	307	453	425	476	607	303	566	345	438	422	262	382	496	565	406	354	543	491	292	735	946	968	1180	1646	1118	1608	1007	974	1449	1195	696	1774	1126	969	889	779	888	936	817	327	417	367	468	533	396
ENSGALG00000002709	MYO1C	myosin IC [Source:NCBI gene;Acc:417555]		19	3909	4416	5058	5082	4995	2496	4415	4876	4296	2839	3390	3509	3403	5360	4951	5177	5540	4747	3548	4364	6267	6310	7105	10054	7023	7239	5971	6692	8143	7064	6643	6557	7129	6770	7289	5785	6370	6497	6959	4163	4069	4365	4997	4389	3261
ENSGALG00000002710	IPMK	inositol polyphosphate multikinase [Source:NCBI gene;Acc:101751177]	IPMK	6	1655	1899	2248	2066	2068	1184	1663	2290	1552	1461	1251	1352	1366	2493	1968	2061	2108	1907	1365	1669	1879	2995	2151	3864	2487	2489	2107	2405	2370	1880	2382	2025	2068	2358	2665	1926	2039	1818	2143	1762	1750	1940	2032	1817	1547
ENSGALG00000002714	TMEM132C	transmembrane protein 132C [Source:NCBI gene;Acc:416809]	TMEM132C	15	339	350	431	326	478	250	284	437	367	127	256	301	412	341	452	443	484	442	385	269	122	136	206	182	222	158	137	201	257	190	283	154	162	129	167	132	159	220	210	361	322	372	321	420	327
ENSGALG00000002719	CSNK1D	casein kinase 1 delta [Source:NCBI gene;Acc:417378]		18	3977	4928	5088	4468	4860	3174	3624	4154	3652	3807	3212	3238	3457	4624	4435	4973	4845	4237	3543	4064	3899	4369	4749	7128	4526	5009	3911	4333	5676	4080	4146	4699	4596	4324	4931	4775	4601	4187	3885	4235	4541	4391	4393	4270	4147
ENSGALG00000002722	MST1	macrophage stimulating 1 (hepatocyte growth factor-like) [Source:NCBI gene;Acc:396135]		12	973	910	1470	1135	1070	1224	1047	1146	1016	1848	1282	969	1164	1483	1108	1759	1369	1325	1119	1232	1696	1978	2124	2101	1546	1887	1528	1548	2722	1321	1336	1676	2758	1202	1950	2354	1505	2057	2103	1036	838	1269	1116	940	1599
ENSGALG00000002723	ANKS1A	ankyrin repeat and sterile alpha motif domain containing 1A [Source:NCBI gene;Acc:419898]	ANKS1A	26	546	694	1132	1098	870	408	719	928	811	559	536	469	482	940	878	948	1165	883	511	686	748	832	818	1385	1039	858	822	951	1054	892	1085	936	1003	906	998	598	946	957	855	581	639	977	1080	764	533
ENSGALG00000002725	UAP1	UDP-N-acetylglucosamine pyrophosphorylase 1 [Source:NCBI gene;Acc:424368]	UAP1	8	1068	1128	1531	1079	1342	956	1127	987	1219	1126	1239	1090	1057	1240	1072	1471	1479	1159	1263	1430	912	1198	1294	1361	1164	1071	947	1081	1132	1116	967	1411	1378	1218	1153	1140	1191	1048	1019	1137	1039	1321	1061	1179	1249
ENSGALG00000002726	KIF1B	kinesin family member 1B [Source:NCBI gene;Acc:419449]	KIF1B	21	3620	3818	5604	5001	5829	2309	4430	5491	4294	2489	2861	2721	3225	5285	4704	5058	6597	5541	3209	3611	3912	5456	4735	8934	6017	5891	4521	5220	6369	5403	5656	5556	5796	5149	4921	3271	5300	5297	5257	3855	3518	4836	4918	5121	3017
ENSGALG00000002728	SLC16A3	solute carrier family 16 member 3 [Source:NCBI gene;Acc:395383]		18	62	143	239	96	129	52	103	46	101	118	66	40	79	167	68	127	125	101	66	95	209	239	335	467	216	326	243	265	294	178	287	173	362	308	202	434	374	250	272	66	132	206	94	113	68
ENSGALG00000002729	GK5	glycerol kinase 5 (putative) [Source:NCBI gene;Acc:424779]		9	378	495	469	430	461	294	418	420	525	362	292	414	294	513	446	546	491	396	336	390	399	474	510	668	447	290	378	382	555	323	400	424	472	358	346	444	417	303	451	403	456	405	423	405	384
ENSGALG00000002734	UHMK1	U2AF homology motif kinase 1 [Source:NCBI gene;Acc:424369]	UHMK1	8	3917	3769	4328	3793	4647	2633	3606	3762	3473	3350	3414	2963	3049	4579	3301	4481	4107	3847	3266	3883	3279	3598	4483	6903	4784	3840	3467	4212	5117	3948	3375	3924	4468	4016	3708	4434	4170	3734	3890	4171	3473	3735	3730	4083	3441
ENSGALG00000002735	TAF11	TATA-box binding protein associated factor 11 [Source:NCBI gene;Acc:419899]		26	1087	1248	1245	1060	994	931	864	871	930	1323	987	1101	1126	1076	994	1088	960	978	866	1041	891	1041	1094	1272	917	957	897	843	1106	804	874	1000	923	858	1048	1030	791	829	818	1158	1150	1074	1042	873	1217
ENSGALG00000002739	INPP5K	inositol polyphosphate-5-phosphatase K [Source:NCBI gene;Acc:771549]		19	3029	3255	3383	3245	3455	2441	2766	3367	2639	2750	2428	2411	2621	3017	2917	3124	3135	3053	2461	2920	3054	3010	3449	5097	3387	3543	3114	3169	4068	3055	2910	3581	3388	2917	3296	3358	3021	2880	2974	3226	2999	2920	3191	3035	3190
ENSGALG00000002742	TMEM132B	transmembrane protein 132B [Source:NCBI gene;Acc:416810]	TMEM132B	15	158	81	126	71	123	94	112	108	221	114	35	73	31	173	99	99	114	227	64	56	16	122	124	196	240	209	85	44	76	168	234	46	256	274	175	67	43	152	114	168	75	109	70	108	123
ENSGALG00000002744	PCDH15	protocadherin related 15 [Source:NCBI gene;Acc:423644]		6	14	40	24	35	25	14	40	10	6	4	42	16	44	67	9	111	51	75	50	77	58	43	48	54	53	72	21	45	43	55	41	30	47	24	9	42	39	56	2	15	37	21	34	22	18
ENSGALG00000002750	NCKAP1	NCK associated protein 1 [Source:NCBI gene;Acc:424000]	NCKAP1	7	6310	7204	7976	7590	8450	4519	6669	7674	7033	5419	5124	5286	6869	8213	7798	8407	8679	7717	6311	6391	6052	6512	6940	10461	7302	6434	5618	6588	7582	6103	6755	7014	6857	6174	6850	5755	6086	5817	6489	6720	6638	6883	7463	7424	5905
ENSGALG00000002759	PEAK1	pseudopodium enriched atypical kinase 1 [Source:NCBI gene;Acc:100857260]		10	1294	1779	2807	2895	3025	965	2125	2645	2329	1026	1076	1141	1549	2956	2635	2626	3558	2956	1246	1718	2467	2675	1872	4522	3747	3304	2741	2774	3567	2769	2969	3744	3355	3323	2811	1164	2718	3215	2998	1378	1639	2422	2847	2658	1261
ENSGALG00000002761	SIRT1	sirtuin 1 [Source:NCBI gene;Acc:423646]		6	1779	2142	2111	2094	2188	1131	1708	1927	1800	1594	1469	1618	1648	2294	2082	2045	2101	1831	1569	1739	1620	1633	1978	2813	1926	1723	1452	1794	2078	1725	1534	1776	1938	1636	1795	1818	1629	1595	1654	1895	1974	1822	2059	1922	1478
ENSGALG00000002762	UHRF1BP1	UHRF1 binding protein 1 [Source:NCBI gene;Acc:419900]	UHRF1BP1	26	775	813	1376	1155	1281	528	935	1067	957	546	772	597	576	1209	1042	1184	1434	1165	834	1002	760	799	886	1580	1091	999	932	1019	1141	861	836	987	984	991	1068	801	1104	1010	955	825	749	1188	1136	1125	690
ENSGALG00000002763	FRZB	frizzled related protein [Source:NCBI gene;Acc:395545]		7	1106	1407	1468	1187	2234	808	1736	1228	1266	906	1665	1331	1323	1705	1665	2016	2319	1386	1223	1745	871	686	1225	1093	1049	1219	778	577	818	629	505	905	1187	1155	774	769	917	707	754	1178	1296	1267	1167	1963	1056
ENSGALG00000002764	ATP1B3	ATPase Na+/K+ transporting subunit beta 3 [Source:NCBI gene;Acc:396549]		9	6953	7087	6047	5829	7117	4412	5462	6154	6337	5035	5203	5083	6186	6526	5639	5959	6631	5691	5953	5959	10384	10047	16665	19721	11256	10487	8611	13598	14897	11341	13620	6825	11460	7533	13890	15216	14077	11797	14762	7405	6530	5219	5732	6253	5765
ENSGALG00000002765	NBR1	NBR1, autophagy cargo receptor [Source:NCBI gene;Acc:420007]	NBR1	27	3661	4658	4568	4406	4943	2586	3832	4274	3741	3231	3120	3141	3555	4448	4331	4743	4883	4491	3120	3894	3865	3969	4183	5984	4177	4421	3998	4139	5120	4044	4171	4590	4455	3733	4003	3733	4381	4038	4277	3899	4292	3942	4332	4343	3379
ENSGALG00000002769	DNAJC12	DnaJ heat shock protein family (Hsp40) member C12 [Source:NCBI gene;Acc:423647]		6	1914	2337	2524	2122	2171	1760	1691	1940	1971	1808	1593	1744	1875	2081	2268	2200	2683	2218	1533	1631	2049	2120	2263	2568	2086	2012	1979	1892	2689	2079	2565	2324	2540	2097	1904	1951	2156	1895	1983	2038	2153	2178	2087	1907	2300
ENSGALG00000002771	CRIP1	cysteine rich protein 1 [Source:NCBI gene;Acc:101747696]		8	5512	7231	6385	5579	7065	4705	5156	6936	7249	6927	8487	8223	8528	6495	5434	6728	7859	5876	6076	7956	8921	8374	17824	15087	11251	10103	10164	10830	14897	12141	12440	9158	9951	8406	13157	15198	13255	8819	13844	5870	6662	5510	5486	6207	6148
ENSGALG00000002773	SNRPC	small nuclear ribonucleoprotein polypeptide C [Source:NCBI gene;Acc:419901]		26	2791	3208	2803	2445	3022	2703	2450	2419	2409	3348	2831	2493	2891	2691	2554	2795	2629	2529	2625	2832	1954	2236	2424	2971	2098	2138	2075	2154	2763	2056	2282	2192	2097	1805	2311	2611	1925	1894	2204	2972	2956	2419	2404	2655	3532
ENSGALG00000002774	TSPAN3	tetraspanin 3 [Source:NCBI gene;Acc:415348]		10	10103	11172	10685	9462	10720	7427	7789	8721	9116	9752	7812	9159	10161	9937	8623	10511	10905	9404	7641	9458	9405	10553	11209	14900	10632	9214	8865	10497	11841	9699	9401	11462	10517	8573	8708	11074	9661	8204	8481	10759	10294	9221	9304	9418	9705
ENSGALG00000002775	FA2H	fatty acid 2-hydroxylase [Source:NCBI gene;Acc:415687]	FA2H	11	1026	1115	1547	1093	874	953	1045	865	971	1348	697	823	861	1067	762	1470	1031	1018	667	1143	1344	2205	1511	2646	1590	1499	1279	1905	1755	1373	1839	2562	2302	1899	1855	1277	1800	1223	1721	1093	1027	1335	1075	768	1245
ENSGALG00000002781	BRCA1	BRCA1, DNA repair associated [Source:NCBI gene;Acc:373983]		27	1130	1469	1498	1401	1593	1005	1196	1265	1171	1041	1087	968	1152	1573	1395	1329	1485	1440	1215	1358	362	334	432	489	560	661	442	503	576	471	360	530	623	461	463	301	366	281	377	1203	1354	1293	1378	1400	1313
ENSGALG00000002783	SLC43A2	solute carrier family 43 member 2 [Source:NCBI gene;Acc:417557]	SLC43A2	19	3705	6086	7398	6156	6424	3917	4470	6462	5996	5078	4296	4342	6289	5941	6618	6449	6944	6059	4722	4577	6207	4872	4491	8619	5066	5430	6061	6087	6976	5417	8114	5832	6107	4665	4966	4352	5595	4930	5767	3946	5608	6385	6053	5644	5118
ENSGALG00000002784	APEH	acylaminoacyl-peptide hydrolase [Source:NCBI gene;Acc:415926]		12	1893	2060	2686	2091	2398	1835	1651	1759	1967	2868	2323	1795	2388	2462	1904	2235	2369	2132	2128	2223	2055	2190	2222	2609	1907	1871	1896	1897	2442	2050	2394	2056	2182	1736	2246	2174	2340	2113	2052	2016	1898	2318	2056	2107	2398
ENSGALG00000002786	PSTPIP1	proline-serine-threonine phosphatase interacting protein 1 [Source:NCBI gene;Acc:415349]	PSTPIP1	10	84	130	92	123	98	53	82	70	156	96	106	66	100	141	144	64	92	70	84	78	32	76	51	124	55	78	57	118	85	69	92	94	94	90	38	67	83	39	63	89	120	79	121	86	69
ENSGALG00000002789	MAP2	microtubule associated protein 2 [Source:NCBI gene;Acc:424001]	MAP2	7	362	229	296	293	413	154	282	393	225	87	291	123	215	227	337	362	335	319	222	157	180	340	272	475	456	348	252	355	424	336	310	153	288	246	303	270	390	417	328	386	211	255	288	363	201
ENSGALG00000002790	ABLIM3	actin binding LIM protein family member 3 [Source:NCBI gene;Acc:416201]	ABLIM3	13	216	143	309	209	174	173	186	176	162	176	173	215	232	195	157	193	258	174	195	228	311	282	453	374	289	270	253	333	450	366	270	358	313	339	310	379	391	282	267	230	132	267	206	153	226
ENSGALG00000002792	SPDEF	SAM pointed domain containing ETS transcription factor [Source:NCBI gene;Acc:428271]	SPDEF	26	1232	1500	2246	1606	1774	943	1315	1166	1175	1312	949	1348	1074	1516	1214	1528	1761	1592	1065	1272	2144	2364	2549	3876	2772	2063	2208	2764	3070	2302	2508	3414	2779	3091	1866	2065	2463	2625	2002	1312	1382	1938	1579	1559	1232
ENSGALG00000002797	PGD	phosphogluconate dehydrogenase [Source:NCBI gene;Acc:419450]		21	4244	4803	3798	3657	4140	2718	3246	2940	3671	3429	3999	3559	3842	3980	3586	4097	3946	3848	3823	3829	2918	2913	4063	4374	3341	3198	2753	3129	4095	3098	3058	3296	3152	2773	3032	3834	3195	2585	3011	4520	4425	3278	3596	3637	3552
ENSGALG00000002798	WDR59	WD repeat domain 59 [Source:NCBI gene;Acc:415688]		11	1110	1171	1655	1425	1384	1146	955	1305	1195	1266	1140	1021	1333	1333	1240	1420	1531	1363	1132	1308	1063	1482	1261	1749	1390	1291	1059	1114	1503	1206	1407	1244	1343	1118	1332	1090	1186	1303	1140	1182	1079	1428	1401	1216	1497
ENSGALG00000002800	GRK7	G protein-coupled receptor kinase 7 [Source:NCBI gene;Acc:429125]	GRK7	9	57	71	85	68	88	82	57	68	58	111	35	45	70	64	49	77	97	70	67	49	38	64	79	74	79	50	53	35	62	56	103	34	55	39	35	60	59	63	66	61	65	73	67	77	107
ENSGALG00000002802	PACSIN1	protein kinase C and casein kinase substrate in neurons 1 [Source:NCBI gene;Acc:419903]	PACSIN1	26	874	733	665	658	615	465	501	522	584	808	528	881	921	409	423	793	624	420	515	699	191	150	242	259	232	263	157	117	205	193	262	368	275	231	225	176	160	199	163	931	675	574	647	540	608
ENSGALG00000002803	MTA1	metastasis associated 1 [Source:NCBI gene;Acc:429060]		8	4067	4198	5008	4406	5022	3399	3521	3697	3960	4053	3734	3545	3484	4468	4645	5066	4961	4215	3941	4669	3699	3255	3703	5423	3937	3588	3195	3537	4590	3417	3436	3997	4315	3297	3547	3453	3605	3662	3471	4331	3868	4322	4332	4412	4441
ENSGALG00000002804	RND2	Rho family GTPase 2 [Source:NCBI gene;Acc:428307]		27	1079	950	1075	1016	1029	1002	711	766	761	1302	714	817	1225	754	808	1057	1153	854	718	735	897	1241	1091	1324	885	960	960	804	1193	721	1595	1461	1024	1085	969	914	891	812	742	1149	875	928	999	904	1309
ENSGALG00000002813	RPS10	ribosomal protein S10 [Source:NCBI gene;Acc:419904]		26	43699	58174	47091	35579	46026	41107	33623	39589	39270	58385	40377	41858	43641	38533	36497	45623	42455	37240	34667	41843	37992	45982	50924	55093	40808	38437	33669	36189	44262	35031	40409	42246	43374	33837	42247	56394	34438	37970	37275	46537	53600	40640	34985	40438	53714
ENSGALG00000002816	STK10	serine/threonine kinase 10 [Source:NCBI gene;Acc:416204]		13	3065	3203	4586	3608	3637	2787	2713	3329	3419	3445	3048	2543	3242	4287	3751	4043	3788	3453	2914	3148	3632	3721	4088	5371	3742	3691	3456	3608	4453	3479	3822	3239	3754	2971	3850	3914	3617	3304	3514	3264	2951	3958	3548	3195	3642
ENSGALG00000002818	VAT1	vesicle amine transport 1 [Source:NCBI gene;Acc:420009]	VAT1	27	997	1433	1736	1492	1866	781	1513	1606	1324	844	967	947	1246	1693	1443	1469	1864	1865	1051	1259	901	928	928	1537	1340	1148	937	1178	1350	1072	1050	1178	1367	1181	984	641	1019	1147	935	1062	1320	1498	1467	1639	1021
ENSGALG00000002820	DFFA	DNA fragmentation factor subunit alpha [Source:NCBI gene;Acc:419451]	DFFA	21	1338	1195	1254	1216	1341	1056	1093	1077	1220	1292	1228	1150	1163	1216	1183	1232	1258	1160	1091	1239	815	909	1008	1158	863	888	815	985	1232	810	860	777	852	827	984	1080	980	902	936	1425	1101	1082	1196	1178	1380
ENSGALG00000002827	GPS1	G protein pathway suppressor 1 [Source:NCBI gene;Acc:417382]		18	1774	2275	2015	1860	2183	1287	1706	1906	1893	1595	1724	1623	1699	2034	1845	2227	2296	1978	1760	1882	1638	1659	2075	2817	1807	1797	1586	1907	2339	1812	1724	1773	1978	1740	2094	1965	1737	1787	1961	1889	2096	1739	1829	1918	1682
ENSGALG00000002830	NUDT3	nudix hydrolase 3 [Source:NCBI gene;Acc:419905]		26	610	731	708	643	695	462	563	805	604	539	474	571	530	592	455	698	723	520	538	571	389	357	453	624	520	413	401	382	511	388	369	331	454	362	408	404	436	371	354	650	674	611	632	611	604
ENSGALG00000002831	SH3PXD2B	SH3 and PX domains 2B [Source:NCBI gene;Acc:427625]	SH3PXD2B	13	3398	3736	4962	4147	4908	2429	3223	4828	4408	2648	3882	2754	3244	4739	4293	4707	5273	4069	3068	3634	3995	4106	4179	7752	5375	5135	3917	4253	5041	5236	6196	5092	5167	3977	4972	3528	5017	5077	4793	3619	3442	4282	4078	4312	3174
ENSGALG00000002832	IFI35	interferon-induced protein 35 [Source:NCBI gene;Acc:420011]	IFI35	27	1112	987	1144	1009	1018	1008	796	1009	925	1208	972	963	1201	948	906	914	907	978	1078	1147	1082	1258	1333	1326	999	972	894	898	1296	927	1108	1072	993	912	1094	1255	982	1028	982	1184	909	987	992	894	1317
ENSGALG00000002836	PEX14	peroxisomal biogenesis factor 14 [Source:NCBI gene;Acc:771421]	PEX14	21	667	695	823	650	763	416	576	570	678	446	576	500	615	817	594	778	749	669	569	558	533	717	766	923	711	665	532	791	821	619	563	795	648	532	668	649	654	598	688	710	640	710	639	670	544
ENSGALG00000002837	RPL27	ribosomal protein L27 [Source:NCBI gene;Acc:396280]		27	29637	34674	30016	23038	31960	26738	23098	24650	24245	41552	27945	25653	32638	25006	24952	25887	25246	22993	24766	26442	22404	26178	33924	27559	24885	25545	21557	23500	29465	25015	26228	25721	25349	20348	25031	33454	21738	24619	22059	31562	31948	25904	22654	28079	34938
ENSGALG00000002840	GRM4	glutamate receptor, metabotropic 4 [Source:NCBI gene;Acc:419906]	GRM4	26	29	34	60	51	95	29	27	48	67	18	22	33	45	41	74	129	56	46	23	39	4	28	26	14	6	8	10	23	55	21	15	21	35	8	29	6	5	52	41	31	31	52	50	83	38
ENSGALG00000002841	RFNG	RFNG O-fucosylpeptide 3-beta-N-acetylglucosaminyltransferase [Source:NCBI gene;Acc:395789]		18	1897	2021	2271	1737	2208	1277	1624	2140	1780	1517	1563	1471	1502	2152	1823	2269	2182	1952	1588	1930	2088	2337	2574	3461	2432	2026	2018	2109	2663	2070	2273	2429	2392	1846	2263	2573	2241	1955	2255	2020	1862	1960	1708	1940	1669
ENSGALG00000002843	RILP	Rab interacting lysosomal protein [Source:NCBI gene;Acc:417558]	RILP	19	1025	1199	1466	1086	1105	1098	821	924	1029	1545	1124	1026	1062	983	860	1241	1062	1092	1115	1130	1310	1560	1742	1678	1285	1164	1440	1467	1767	1322	1613	1715	1697	1449	1450	1656	1563	1454	1214	1092	1105	1265	1068	971	1435
ENSGALG00000002846	NEURL1B	neuralized E3 ubiquitin protein ligase 1B [Source:NCBI gene;Acc:427626]	NEURL1B	13	2657	2987	4086	3572	3692	1905	3133	3346	3318	2377	2141	2325	2747	3599	3458	3676	3870	3520	2354	2726	2301	2628	2339	3783	3067	2761	2251	2462	3027	2584	2409	3017	3035	2847	3017	2084	2645	2446	2491	2830	2752	3526	3512	3244	2489
ENSGALG00000002849	DCXR	dicarbonyl and L-xylulose reductase [Source:NCBI gene;Acc:374066]		18	1307	1640	1492	1303	1405	1168	1106	1280	1321	1739	1232	1239	1453	1271	1103	1457	1306	1510	1186	1488	1101	1330	1497	1608	1260	1129	1068	1163	1611	1203	1313	1299	1241	1164	1534	1656	1078	1117	1170	1392	1511	1288	1281	1234	1526
ENSGALG00000002850	RASA2	RAS p21 protein activator 2 [Source:NCBI gene;Acc:424782]		9	1980	2409	2440	2021	2395	1555	1805	2111	1734	1829	1264	1718	1979	1935	2231	2311	2358	2061	1603	1896	1953	2457	2254	3659	2250	2240	2219	2178	2524	2282	2166	2241	2301	1911	2038	2273	2133	1929	1955	2109	2220	2106	1987	2104	2032
ENSGALG00000002853	CFDP1	craniofacial development protein 1 [Source:NCBI gene;Acc:374073]		11	1537	1670	1695	1324	1656	1208	1331	1308	1352	2100	1383	1348	1402	1566	1414	1804	1581	1474	1276	1706	1225	1242	1526	1479	1237	1320	1037	1296	1645	1109	1276	1418	1390	1234	1370	1553	1170	1217	1046	1637	1539	1463	1302	1455	1578
ENSGALG00000002854	PDZD2	PDZ domain containing 2 [Source:NCBI gene;Acc:427421]	PDZD2	Z	1290	1309	1957	2088	1917	804	1329	1948	1601	852	1121	1352	1584	2443	2014	2253	2780	2536	1469	1302	1727	1893	2318	3926	2767	1791	2351	2392	2798	3279	3583	2025	2360	2054	2555	1906	3218	3456	3383	1374	1206	1689	2053	1684	1051
ENSGALG00000002855	SARDH	sarcosine dehydrogenase [Source:HGNC Symbol;Acc:HGNC:10536]	SARDH	17	756	995	1026	802	823	465	613	755	777	518	890	724	843	719	778	879	959	771	854	1027	324	457	973	358	420	571	339	254	442	439	670	516	585	516	373	255	283	366	360	805	917	885	789	723	608
ENSGALG00000002856	RUNDC1	RUN domain containing 1 [Source:NCBI gene;Acc:107055304]		27	2698	2549	2734	2461	2860	2111	2135	2426	2270	2462	2250	2246	2876	2525	2225	2731	2780	2406	2142	2500	2363	2994	2979	3597	2505	2440	2334	2493	3118	2347	3172	2487	2531	2238	2784	3153	2560	2510	2570	2873	2349	2359	2420	2513	2758
ENSGALG00000002861	TMEM170A	transmembrane protein 170A [Source:NCBI gene;Acc:770531]		11	1392	1611	1539	1427	1621	1301	1106	1502	1465	1448	1282	1195	1507	1629	1407	1711	1560	1500	1162	1371	1438	1594	1820	2097	1579	1534	1368	1547	1949	1466	1535	1633	1705	1522	1640	1786	1597	1534	1628	1482	1484	1328	1403	1424	1700
ENSGALG00000002863	ERGIC1	endoplasmic reticulum-golgi intermediate compartment 1 [Source:NCBI gene;Acc:416205]	ERGIC1	13	2851	3935	3201	2924	3629	2319	3083	2905	3000	2932	2798	2899	3736	3637	3344	3577	3758	3473	2863	3242	2707	3022	3275	4413	3115	3205	2815	3063	3894	3106	2915	3277	3564	2698	3109	3184	2827	2854	3163	3036	3626	2763	2875	3188	3030
ENSGALG00000002864	LRRTM3	leucine rich repeat transmembrane neuronal 3 [Source:NCBI gene;Acc:423649]		6	53	51	67	33	60	10	36	1	59	33	32	9	49	74	15	14	53	9	35	10	8	13	5	5	2	26	6	24	8	5	10	2	14	2	7	10	3	6	33	56	47	58	32	53	13
ENSGALG00000002866	KANSL1L	KAT8 regulatory NSL complex subunit 1-like [Source:NCBI gene;Acc:424004]	KANSL1L	7	2117	2695	2690	2208	2507	1490	1969	2245	1936	1625	1841	1709	1902	2601	2282	2292	2729	2560	1776	2203	2251	2689	2685	3774	2675	2543	2348	2689	3324	2403	2162	2721	2851	2358	2725	2711	2322	2563	2332	2255	2483	2322	2171	2203	1947
ENSGALG00000002868	RPL26L1	ribosomal protein L26 like 1 [Source:NCBI gene;Acc:396400]		13	33221	45512	32689	26027	36835	33688	29106	33490	29771	50370	31437	30650	37145	27968	29915	33114	32911	31698	29110	32693	34924	35105	45300	43458	34179	33353	30554	30290	40375	27692	34303	35343	32547	27052	35880	49717	27702	33214	33031	35379	41934	28211	25593	32363	44020
ENSGALG00000002870	LEMD2	LEM domain containing 2 [Source:NCBI gene;Acc:419907]	LEMD2	26	1683	2268	2780	2570	2440	1282	1953	2329	2219	1471	1702	1515	1911	2374	2038	2610	2519	2261	1783	1658	1824	2289	2209	3281	2277	2216	2120	2278	2790	2480	2562	2484	2420	2152	2243	1826	2148	2254	2103	1792	2090	2399	2527	2144	1675
ENSGALG00000002877	LRRC45	leucine rich repeat containing 45 [Source:NCBI gene;Acc:770573]		18	939	921	1002	927	1123	868	821	879	934	950	822	858	1208	1016	910	1036	1057	1059	939	1205	1022	1122	1016	1216	1013	933	920	1001	1240	920	1139	1136	1023	845	1197	911	968	933	866	1000	849	865	912	987	1134
ENSGALG00000002878	CREBRF	CREB3 regulatory factor [Source:NCBI gene;Acc:416206]	CREBRF	13	531	628	746	647	681	283	462	840	460	334	308	341	365	896	574	692	693	562	419	368	628	651	738	1720	773	787	787	894	1010	659	668	617	785	709	860	738	852	910	798	565	579	644	636	598	370
ENSGALG00000002880	AARSD1	alanyl-tRNA synthetase domain containing 1 [Source:NCBI gene;Acc:107049007]		27	1769	1844	1813	1674	1760	1353	1443	1461	1535	1823	1647	1598	1621	1808	1571	1799	1781	1655	1587	1813	1374	1618	1818	2134	1493	1514	1349	1497	2133	1424	1563	1539	1712	1466	1821	1793	1635	1577	1490	1884	1699	1565	1646	1546	1768
ENSGALG00000002881	C26H6ORF125	chromosome 26 open reading frame, human C6orf125 [Source:NCBI gene;Acc:419909]		26	905	1074	835	767	1073	880	842	660	749	1337	890	763	1087	896	721	860	848	758	782	936	665	564	807	748	560	657	598	707	769	550	655	687	645	522	579	889	492	549	671	964	990	721	754	943	1150
ENSGALG00000002882	BNIP1	BCL2 interacting protein 1 [Source:NCBI gene;Acc:416207]	BNIP1	13	533	708	675	481	562	463	451	475	533	590	523	541	634	530	553	604	584	530	416	638	524	563	755	686	493	502	508	506	809	586	501	621	548	504	631	710	679	490	532	568	652	583	473	494	605
ENSGALG00000002883	SCAPER	S-phase cyclin A associated protein in the ER [Source:NCBI gene;Acc:415352]	SCAPER	10	682	764	937	1072	1025	690	873	1106	901	734	730	683	849	1266	933	1128	1302	1205	656	933	659	889	895	1300	1118	837	933	1084	1308	936	878	963	850	952	908	1037	763	870	814	726	704	809	1054	901	902
ENSGALG00000002888	CASZ1	castor zinc finger 1 [Source:NCBI gene;Acc:419452]	CASZ1	21	657	680	969	1151	1038	442	839	1019	684	541	513	517	532	1052	789	792	1101	976	729	713	925	1010	884	1518	1221	731	922	1058	1157	751	949	720	941	681	1021	577	1026	942	1014	700	627	836	1132	912	578
ENSGALG00000002891	ACADL	acyl-CoA dehydrogenase, long chain [Source:NCBI gene;Acc:424005]		7	7618	8691	9511	7538	8219	6592	6157	6963	8703	8696	7221	7329	7085	8715	7315	9356	8765	7705	6953	8082	8083	8245	8993	10022	7958	6960	6832	8606	10569	8685	7987	8509	7665	7150	8263	7959	7770	7466	7226	8113	8008	8208	7412	7221	8614
ENSGALG00000002892		solute carrier family 22 member 15-like [Source:NCBI gene;Acc:423653]		6	331	456	500	415	431	353	316	397	409	533	419	519	439	441	342	365	405	331	322	344	401	558	590	598	371	353	334	515	505	476	489	619	551	571	340	519	537	479	404	352	420	432	408	379	461
ENSGALG00000002893	STC2	stanniocalcin 2 [Source:NCBI gene;Acc:416208]	STC2	13	43	263	1035	311	60	290	74	196	595	497	54	110	136	881	513	814	1292	927	108	184	293	174	91	148	47	73	116	74	278	578	148	45	46	42	115	95	149	90	85	46	242	893	306	53	379
ENSGALG00000002897	SLC16A14	solute carrier family 16 member 14 [Source:NCBI gene;Acc:424784]	SLC16A14	9	52	111	132	95	113	39	62	84	84	92	55	60	54	92	103	79	88	71	46	77	71	90	54	144	85	34	61	135	96	57	92	144	89	93	55	46	79	63	93	55	102	114	93	99	51
ENSGALG00000002899	AACS	acetoacetyl-CoA synthetase [Source:NCBI gene;Acc:416811]		15	2549	2698	2830	2136	2500	1687	2050	2185	2115	2583	1619	1993	1868	2568	2318	2542	2578	2166	1888	2016	2110	1960	2375	3367	1955	2213	1985	2081	2791	2021	1668	2642	2001	1883	2179	1993	1993	1902	2064	2715	2486	2442	2100	2196	2204
ENSGALG00000002900	NOTUM	NOTUM, palmitoleoyl-protein carboxylesterase [Source:NCBI gene;Acc:417385]	NOTUM	18	193	201	310	174	279	86	134	150	166	141	129	130	133	248	227	311	270	216	184	132	143	213	181	326	235	209	197	282	165	225	237	169	194	247	274	211	258	178	198	206	185	268	171	245	112
ENSGALG00000002904	REEP3	receptor accessory protein 3 [Source:NCBI gene;Acc:423654]		6	3682	4633	4637	3617	4203	2626	3318	3985	3541	3259	2744	2547	2817	3936	3391	4502	4339	3743	3008	3298	4115	4383	5186	7225	5156	4822	4677	4652	5319	4144	3792	4224	4492	3767	4550	4426	4697	4032	4588	3921	4269	4002	3557	3693	3431
ENSGALG00000002906	TARDBP	TAR DNA binding protein [Source:NCBI gene;Acc:419453]		21	5191	5946	6654	5809	6282	3241	4628	5271	4987	3768	5184	4776	3975	6504	5757	6300	6402	5626	4534	5678	4036	4488	6012	7982	5548	5742	5105	5721	6962	5907	4738	5475	6192	5275	5884	6055	5818	5658	5389	5528	5479	5742	5712	5519	4235
ENSGALG00000002908	TRAIP	TRAF interacting protein [Source:NCBI gene;Acc:415927]		12	734	649	650	562	706	571	586	558	564	856	617	568	635	635	586	720	650	674	654	744	112	131	250	204	231	152	214	218	257	119	104	202	252	189	181	171	120	102	166	782	598	561	553	620	746
ENSGALG00000002911	MOXD1	monooxygenase DBH like 1 [Source:NCBI gene;Acc:395333]		3	428	593	1051	451	990	256	346	640	346	418	513	173	291	743	340	1122	932	426	418	325	197	320	376	416	184	245	353	234	430	238	361	112	237	402	336	342	449	177	395	456	546	907	443	870	335
ENSGALG00000002913	BRI3BP	BRI3 binding protein [Source:NCBI gene;Acc:416812]		15	1251	1561	1572	1460	1706	840	1337	1450	1323	981	1064	1091	1236	1543	1590	1617	1607	1489	1224	1257	1357	1390	1567	2227	1592	1463	1256	1627	1890	1508	1551	1504	1696	1358	1531	1456	1450	1371	1435	1332	1438	1357	1436	1499	1098
ENSGALG00000002919	MON1A	MON1 homolog A, secretory trafficking associated [Source:NCBI gene;Acc:415929]		12	1643	1728	1694	1558	1892	1139	1456	1480	1566	1600	1622	1395	1729	1681	1301	1720	1757	1584	1478	1478	1499	1757	1845	2537	1791	1445	1528	1577	1914	1719	1850	1645	1955	1726	1764	1987	1936	1754	1560	1750	1592	1462	1532	1662	1488
ENSGALG00000002921	LANCL1	LanC like 1 [Source:NCBI gene;Acc:424006]		7	1891	2040	2050	1755	2475	1397	1637	1937	1933	1938	1817	1801	2081	2171	1942	2241	2041	2036	1711	1933	1823	1822	2068	2823	2204	1978	1819	2102	2709	2084	1971	2049	2077	1813	2122	2355	2157	2228	1944	2014	1880	1769	1726	2174	1825
ENSGALG00000002922	NOTCH2	notch 2 [Source:NCBI gene;Acc:374031]		8	8611	10740	13720	12036	13520	7114	9596	10865	10432	7607	8701	8158	10767	12141	12030	12382	14010	11706	8603	10495	7951	9771	9192	14912	10489	10034	8162	9395	11745	9626	9877	11852	12043	10093	9735	7276	9389	9691	9242	9170	9896	11841	11835	11878	9296
ENSGALG00000002925	ETFA	electron-transfer-flavoprotein, alpha polypeptide [Source:NCBI gene;Acc:415353]		10	5307	5509	6067	4776	5320	4008	4149	4429	4747	5333	4910	4378	4862	4848	4245	5648	5175	4629	4563	5026	4439	4253	5892	6387	4593	4542	4042	4994	7047	5100	5437	3800	4465	3928	4800	6028	4831	4361	5160	5652	5076	5236	4696	4674	5237
ENSGALG00000002929	TRIP12	thyroid hormone receptor interactor 12 [Source:NCBI gene;Acc:424785]	TRIP12	9	5964	7759	8532	7639	8519	4159	6358	7745	6608	4745	4845	5036	5691	7973	7391	8272	8623	7791	5320	6056	5901	7056	6779	10892	7360	6985	6609	7111	8334	6800	7092	7341	7418	6605	7079	6154	6964	6828	6919	6351	7149	7363	7512	7485	5435
ENSGALG00000002931	REG4	regenerating family member 4 [Source:NCBI gene;Acc:424379]		8	18	20	61	9	30	52	30	22	29	51	28	26	41	31	41	33	43	32	24	23	24	40	44	19	31	22	39	34	18	20	47	44	49	30	51	43	19	56	32	19	18	53	9	26	68
ENSGALG00000002932	NME2	NME/NM23 nucleoside diphosphate kinase 2 [Source:NCBI gene;Acc:395916]		18	20963	25280	22655	16786	21169	19216	15951	16197	17580	32210	20913	18519	21976	18939	17135	20160	17854	16678	18421	20601	11990	12906	18348	15971	13275	13890	11066	11996	15656	11574	12343	13859	13283	11591	13618	15773	10877	11401	11863	22325	23292	19552	16506	18599	25109
ENSGALG00000002937	PSME3	proteasome activator subunit 3 [Source:NCBI gene;Acc:420017]		27	5889	5972	6352	5217	5878	4717	5061	5229	5364	5762	5038	5060	5743	5995	5704	6488	5884	5483	5286	6112	4174	4352	5205	6492	4742	4254	3610	4213	5379	4501	4338	4468	4585	4000	4545	4880	4256	3833	4200	6271	5502	5482	5130	5164	6164
ENSGALG00000002942	JMJD1C	jumonji domain containing 1C [Source:NCBI gene;Acc:423655]		6	3348	4174	4218	4095	4377	2770	3373	4139	3895	2788	2647	2771	3716	4465	3868	4133	4850	4478	2835	3463	4373	4802	4834	7492	5183	5069	4527	5234	5849	4645	6586	5667	5565	4711	5199	4390	4731	5191	4849	3565	3846	3640	4027	3846	3620
ENSGALG00000002943	PRPF8	pre-mRNA processing factor 8 [Source:NCBI gene;Acc:417559]	PRPF8	19	10155	11710	13793	12446	13404	7515	10505	12216	11424	8580	9090	8216	10499	13604	11718	13395	14135	12198	9294	10161	9610	10671	10412	16164	11180	10127	9216	11017	13276	10256	10435	10938	11745	9479	10781	9543	10503	10758	10637	10815	10789	11904	12238	11776	9820
ENSGALG00000002944	CPS1	carbamoyl-phosphate synthase 1 [Source:NCBI gene;Acc:428994]		7	52	39	90	33	75	41	37	53	78	27	33	60	28	71	55	39	91	97	36	70	54	52	61	78	92	69	24	34	76	48	41	76	56	18	56	61	47	55	52	55	36	78	32	66	54
ENSGALG00000002945	TMEM266	transmembrane protein 266 [Source:NCBI gene;Acc:770288]	TMEM266	10	234	330	398	268	309	284	222	293	316	236	284	214	249	289	299	349	392	329	283	337	220	262	239	343	321	257	314	300	411	348	287	333	266	316	333	266	312	373	260	249	304	343	264	271	371
ENSGALG00000002952	NRG4	neuregulin 4 [Source:NCBI gene;Acc:415354]		10	213	262	198	214	241	232	176	217	193	237	205	226	181	238	208	185	261	229	163	247	188	119	198	215	134	204	144	156	253	146	210	205	158	169	199	236	183	136	154	227	241	171	210	212	303
ENSGALG00000002954	MBTD1	mbt domain containing 1 [Source:NCBI gene;Acc:417387]	MBTD1	18	4057	4092	5337	4392	4807	2731	3482	4210	3783	3800	3567	3272	3770	4546	4375	4582	4691	4447	3457	3755	3612	4079	4150	6190	4290	4250	4183	4033	4974	3979	3910	4148	4290	3942	4364	3830	4179	3867	3848	4321	3770	4606	4319	4223	3569
ENSGALG00000002955	ADAMTSL2	ADAMTS like 2 [Source:NCBI gene;Acc:417147]	ADAMTSL2	17	445	574	1127	749	616	489	524	431	724	617	638	439	416	700	759	893	836	836	535	755	367	378	440	493	424	453	448	454	470	619	375	740	577	511	354	266	568	565	442	474	529	973	737	541	639
ENSGALG00000002957		solute carrier family 12 member 3 [Source:NCBI gene;Acc:415692]		11	72	31	97	89	75	37	44	61	87	49	112	52	43	74	59	100	115	110	73	65	41	53	35	46	35	35	19	28	50	37	27	26	38	29	17	21	33	28	28	77	29	84	88	66	48
ENSGALG00000002959	NRBF2	nuclear receptor binding factor 2 [Source:NCBI gene;Acc:423656]		6	1478	1709	1412	1220	1396	1054	1132	1163	1233	1467	1123	1210	1623	1436	1146	1214	1308	1182	1084	1214	997	1146	1326	1789	1115	1045	971	1271	1491	1170	1104	1034	1119	1058	1150	1567	1204	1083	1089	1574	1575	1219	1200	1226	1377
ENSGALG00000002960	HMGCS2	3-hydroxy-3-methylglutaryl-CoA synthase 2 [Source:NCBI gene;Acc:424380]	HMGCS2	8	14	40	52	29	11	58	30	14	21	43	51	39	27	53	29	37	60	29	26	64	39	18	19	16	14	14	52	22	18	18	34	88	19	36	32	27	34	22	9	15	37	45	29	10	76
ENSGALG00000002963	PID1	phosphotyrosine interaction domain containing 1 [Source:NCBI gene;Acc:424787]		9	2117	2370	2200	1850	2259	1549	1644	1913	1741	1532	1830	2233	2810	2242	1695	1724	1858	1546	1994	2493	952	1143	1303	1196	912	1091	792	1034	1170	1040	1323	1406	1544	981	1385	1273	1273	1009	1008	2255	2184	1899	1819	1985	2024
ENSGALG00000002964	DHX37	DEAH-box helicase 37 [Source:NCBI gene;Acc:416813]	DHX37	15	4442	4154	4038	3586	4101	3752	3521	3647	3407	5085	3566	3325	4165	4236	3904	4261	3818	3617	3915	3814	3923	3897	4183	5202	3608	3912	3357	3405	4641	3565	3685	3936	3920	3382	4272	4438	3420	3823	3762	4731	3827	3485	3526	3603	4903
ENSGALG00000002967	ZNF365	zinc finger protein 365 [Source:NCBI gene;Acc:423658]		6	870	922	955	835	1137	724	863	875	830	751	817	733	809	1015	901	956	1034	1015	724	1003	702	898	1038	1501	981	1010	798	859	1049	874	961	848	1036	1008	1077	1042	971	965	881	927	850	824	821	999	946
ENSGALG00000002968	ZNF341	zinc finger protein 341 [Source:NCBI gene;Acc:419152]		20	683	609	864	742	890	517	683	706	594	604	698	583	683	807	684	804	932	651	692	640	558	662	902	1007	729	628	603	651	780	665	713	543	829	564	743	821	730	650	593	727	561	746	730	782	676
ENSGALG00000002969	MAU2	MAU2 sister chromatid cohesion factor [Source:NCBI gene;Acc:428348]	MAU2	28	1881	2317	2753	2429	2497	1539	1977	2420	2100	1780	1761	1755	1863	2443	2194	2565	2686	2296	1775	2129	1965	2195	2307	3469	2685	2333	2311	2267	2801	2261	2179	2192	2518	1956	2410	1902	2301	2350	2218	2003	2135	2376	2388	2194	2011
ENSGALG00000002971		nuclear receptor binding SET domain protein 1 [Source:NCBI gene;Acc:416214]		13	2291	2592	3985	3639	3609	1767	2899	3408	2884	2096	2075	1744	2227	3788	3200	3705	4463	3693	2107	2633	2577	2955	2305	4947	3680	3516	2955	3221	3776	2995	3058	3042	3456	3099	3045	1978	3348	3057	2996	2440	2388	3439	3578	3171	2309
ENSGALG00000002973	BECN1	beclin 1 [Source:NCBI gene;Acc:420018]		27	1103	1157	1302	1046	1230	767	962	1160	846	837	1045	983	975	1150	998	1169	1253	1120	1086	1116	827	1054	1123	1555	993	1049	951	1015	1367	1123	916	1009	926	1060	1067	1184	1008	1083	904	1175	1066	1124	1029	1081	1002
ENSGALG00000002980	RTKN2	rhotekin 2 [Source:NCBI gene;Acc:423660]		6	391	424	716	486	509	340	305	457	332	433	341	392	331	476	767	561	590	574	412	536	409	325	359	418	551	378	467	263	475	374	290	362	449	417	401	312	358	330	290	416	391	618	478	447	444
ENSGALG00000002981	ERCC4	ERCC excision repair 4, endonuclease catalytic subunit [Source:NCBI gene;Acc:416420]		14	397	578	572	526	527	317	491	606	449	409	363	343	420	544	518	557	606	593	405	421	459	528	456	786	480	518	480	487	631	383	539	529	540	454	536	397	371	391	479	423	533	494	517	463	414
ENSGALG00000002982	SLC2A6	solute carrier family 2 member 6 [Source:NCBI gene;Acc:425954]	SLC2A6	17	76	97	116	120	54	91	75	75	131	150	147	93	96	58	162	129	112	100	110	96	38	55	69	28	20	34	73	36	50	54	68	26	55	36	56	48	40	48	44	81	89	100	118	47	119
ENSGALG00000002984	RAB24	RAB24, member RAS oncogene family [Source:NCBI gene;Acc:427627]		13	942	867	925	795	872	731	711	711	849	998	878	752	899	931	814	918	874	931	840	892	762	887	1147	1131	881	1117	748	779	1099	868	838	744	1144	803	980	1129	832	860	857	1003	799	798	782	766	955
ENSGALG00000002985	UTP18	UTP18, small subunit processome component [Source:NCBI gene;Acc:417388]	UTP18	18	1780	2002	1935	1617	2105	1214	1423	1611	1577	2030	1412	1308	1632	1760	1716	2099	1736	1816	1632	1954	1278	1584	1788	2162	1453	1591	1309	1361	1814	1303	1421	1775	1424	1417	1494	1655	1347	1410	1267	1896	1845	1670	1590	1849	1586
ENSGALG00000002987	SERPINF2	serpin family F member 2 [Source:NCBI gene;Acc:100857105]	SERPINF2	19	365	543	726	525	536	405	345	240	409	475	254	294	485	351	390	575	388	347	484	455	329	382	536	672	522	328	298	387	715	341	319	743	354	490	383	504	439	475	498	389	500	627	516	471	529
ENSGALG00000002988		phosphoglycerate dehydrogenase [Source:NCBI gene;Acc:424381]		8	2559	4491	4210	2289	3322	3640	2168	2248	2858	4832	2718	2218	2568	2906	3111	2691	2913	2044	2104	2381	860	1354	1791	1340	1056	1107	616	717	621	512	1600	1046	1221	765	949	968	925	931	823	2725	4138	3633	2251	2919	4756
ENSGALG00000002990	PRELID1	PRELI domain containing 1 [Source:NCBI gene;Acc:395819]		13	8443	8390	8844	7278	9043	6918	7096	7074	7659	11503	7151	6686	7770	8089	6658	8483	7317	7295	6841	7225	9046	12591	12085	12161	8587	10168	7908	9760	12001	9085	11180	9037	9519	8022	10187	12950	8581	9050	9791	8991	7730	7632	7157	7945	9040
ENSGALG00000002992	DAW1	dynein assembly factor with WD repeats 1 [Source:NCBI gene;Acc:424790]	DAW1	9	106	42	40	86	39	70	25	36	19	104	28	39	60	112	118	78	100	136	151	123	17	25	38	50	39	34	58	45	77	21	44	8	33	34	47	17	30	75	69	113	39	35	85	34	91
ENSGALG00000002993	CA10	carbonic anhydrase 10 [Source:NCBI gene;Acc:417389]	CA10	18	148	141	257	246	259	152	111	212	134	127	192	116	97	112	142	343	297	121	212	173	214	122	160	155	67	76	56	147	125	44	81	128	170	97	108	96	143	142	145	158	130	222	242	228	199
ENSGALG00000003010	NUP93	nucleoporin 93 [Source:NCBI gene;Acc:415693]		11	1888	2100	2120	2012	2239	1260	1720	1881	1870	1669	1661	1452	1940	2160	1938	2231	2228	1804	1737	1766	1452	1419	1713	1956	1511	1485	1277	1550	1921	1406	1491	1557	1688	1254	1619	1510	1332	1258	1317	2011	1935	1830	1978	1967	1646
ENSGALG00000003011	TOM1L1	target of myb1 like 1 membrane trafficking protein [Source:NCBI gene;Acc:417391]	TOM1L1	18	761	732	1122	701	859	542	682	662	581	712	483	575	444	637	582	864	832	727	383	498	1347	1494	1631	2190	1504	1331	1193	1859	1856	1175	1667	1316	1304	1297	1020	1588	1393	1261	1632	810	674	968	689	755	708
ENSGALG00000003013		chromosome 6 C10orf107 homolog [Source:NCBI gene;Acc:423662]		6	6	34	35	54	26	16	14	57	16	42	21	15	22	11	23	12	61	30	5	6	52	64	24	59	55	61	75	78	83	53	58	50	37	31	86	46	45	56	18	6	31	30	53	23	21
ENSGALG00000003014	CHRNA3	cholinergic receptor nicotinic alpha 3 subunit [Source:NCBI gene;Acc:386578]		10	25	33	46	44	57	60	41	28	34	61	49	41	84	19	39	43	23	27	44	37	59	91	27	33	39	23	22	7	24	27	46	33	34	17	35	11	33	14	17	27	30	40	43	50	78
ENSGALG00000003015	SERPINF1	serpin family F member 1 [Source:NCBI gene;Acc:417561]		19	1013	1256	1404	1040	1517	806	1002	856	1543	776	1402	818	914	1177	910	1658	1769	1075	760	1407	1146	1031	1810	1675	1153	786	1023	1043	1607	1266	1186	1115	972	846	1124	1518	1384	977	1684	1079	1157	1212	1023	1333	1053
ENSGALG00000003016	MASP2	mannan binding lectin serine peptidase 2 [Source:NCBI gene;Acc:407089]		21	131	64	143	126	65	41	66	104	98	77	58	51	61	112	63	140	127	51	37	63	50	116	142	161	127	130	166	156	58	185	134	99	132	19	89	135	139	183	186	140	59	123	124	57	54
ENSGALG00000003021	CHRNA5	cholinergic receptor nicotinic alpha 5 subunit [Source:NCBI gene;Acc:386577]		10	200	285	341	329	290	179	264	250	300	197	207	155	275	307	240	258	261	206	177	205	271	346	299	407	245	211	216	198	272	236	179	305	334	183	367	247	243	270	168	213	263	294	324	255	234
ENSGALG00000003022		dimethylaniline monooxygenase [N-oxide-forming] 5-like [Source:NCBI gene;Acc:100857724]		8	151	221	181	151	201	169	127	180	160	165	117	105	154	146	157	188	167	111	149	137	165	222	184	174	207	177	139	156	184	134	179	165	207	118	188	237	179	131	147	161	204	156	148	177	221
ENSGALG00000003024	ARMC6	armadillo repeat containing 6 [Source:NCBI gene;Acc:420112]	ARMC6	28	1738	1729	1611	1512	1632	1219	1249	1421	1421	1495	1435	1343	1523	1822	1540	1704	1970	1529	1423	1650	1272	1313	1846	2342	1421	1331	1324	1410	1820	1284	1334	1436	1572	1232	1551	1616	1372	1471	1449	1851	1593	1390	1487	1434	1593
ENSGALG00000003025				9	16	9	22	16	24	12	4	11	21	15	18	15	7	31	18	13	21	21	16	41	33	32	29	45	52	19	27	32	48	40	44	63	25	37	44	28	70	30	52	17	8	19	16	21	16
ENSGALG00000003026				14	1991	2307	2694	3058	3093	1628	2095	2592	2170	1365	1693	1725	2333	2788	2726	2441	2962	2652	1961	2345	2119	2260	2102	4105	2858	2721	2163	2470	3226	2350	2412	2670	2841	2651	2305	1682	2131	2281	2156	2120	2126	2325	3007	2717	2127
ENSGALG00000003029	PLPP6	phospholipid phosphatase 6 [Source:HGNC Symbol;Acc:HGNC:23682]	PLPP6	8	578	702	706	512	602	464	470	552	566	506	596	485	465	547	473	807	611	538	521	528	461	552	700	817	610	610	479	643	773	577	479	565	672	492	661	655	574	608	627	616	647	609	503	529	606
ENSGALG00000003031	SMYD4	SET and MYND domain containing 4 [Source:NCBI gene;Acc:417562]		19	492	544	568	579	530	423	386	639	437	567	395	527	565	661	482	684	557	582	502	606	591	526	528	750	569	592	591	563	725	508	576	670	696	491	652	653	558	621	573	524	501	490	569	466	553
ENSGALG00000003033	STXBP4	syntaxin binding protein 4 [Source:NCBI gene;Acc:417393]	STXBP4	18	446	539	640	528	527	223	583	456	456	281	388	360	509	523	563	597	621	650	413	432	379	350	486	694	504	476	449	371	494	497	501	357	398	357	506	344	432	457	429	475	497	552	519	463	291
ENSGALG00000003035	FAM78B	family with sequence similarity 78 member B [Source:NCBI gene;Acc:769830]	FAM78B	8	67	46	68	96	75	51	62	76	72	67	66	35	113	86	75	101	97	84	71	53	72	104	73	166	86	48	59	108	143	71	87	93	50	97	81	68	73	58	83	71	42	59	94	66	67
ENSGALG00000003039	SRM	spermidine synthase [Source:NCBI gene;Acc:771447]	SRM	21	1893	1838	2058	1978	1798	1279	1509	1662	1922	1881	1895	1405	1488	1900	1841	2171	2160	1941	1694	2043	1518	1477	1657	2163	1641	1554	1304	1695	1987	1463	1214	1674	1848	1537	1548	1749	1538	1407	1655	2016	1693	1776	1945	1580	1671
ENSGALG00000003042	PXMP4	peroxisomal membrane protein 4 [Source:NCBI gene;Acc:419153]	PXMP4	20	2737	3468	2843	2612	3142	2140	2140	2677	2728	2763	2523	2301	3077	3389	2749	3644	2640	2609	2920	2608	2364	2491	3139	4426	2609	2433	2362	2764	3456	2515	2603	2360	2609	2117	2776	2942	2562	2724	2683	2915	3195	2454	2568	2760	2796
ENSGALG00000003045	E2F1	E2F transcription factor 1 [Source:NCBI gene;Acc:396142]		20	3293	3092	2791	2786	3559	2340	2829	3237	2504	3038	3041	2777	3352	3116	2763	3047	2826	2617	3070	3391	1946	1972	3191	3080	1979	1926	1580	1606	2141	1572	1989	1624	2211	1983	2244	2847	1859	1498	1603	3507	2849	2409	2740	3127	3058
ENSGALG00000003046	PSMA4	proteasome subunit alpha 4 [Source:NCBI gene;Acc:415357]		10	5195	5153	5334	4300	5058	4219	4069	4291	4252	6004	4196	4233	4516	4613	4187	4547	4270	4270	4174	4454	3594	3976	5285	5624	4259	3792	3739	3969	5185	3443	3582	3439	4011	3571	3565	4872	3460	3337	3201	5532	4748	4603	4228	4444	5513
ENSGALG00000003047	SUGP2	SURP and G-patch domain containing 2 [Source:NCBI gene;Acc:420113]		28	1194	1530	1997	1897	1753	661	1259	1955	1563	944	1011	968	870	1899	1768	1799	2329	2047	1194	1382	974	1171	1413	2375	1737	1581	1317	1429	1740	1584	1471	1467	1605	1427	1430	992	1397	1533	1369	1272	1410	1723	1865	1540	864
ENSGALG00000003052	AGFG1	ArfGAP with FG repeats 1 [Source:NCBI gene;Acc:424793]	AGFG1	9	3411	3442	3794	3377	3993	2361	3008	3359	3284	2657	2898	3039	3253	3781	3285	3776	3769	3423	2946	3099	4119	3681	5132	6994	4606	4031	3777	3998	5668	3576	4270	3737	4457	3400	3989	5298	4335	3988	4334	3633	3171	3274	3321	3508	3085
ENSGALG00000003053	PRDX6	peroxiredoxin 6 [Source:NCBI gene;Acc:429062]		8	3718	3908	4028	3146	4275	3510	3339	3198	3656	4665	3780	3683	4065	3759	3605	4200	3995	3635	3288	4112	2883	3625	4047	3978	3253	3503	2842	3124	4128	2854	3184	3510	3803	2903	3395	3910	3200	3011	3377	3959	3601	3476	3094	3756	4586
ENSGALG00000003058		homer scaffolding protein 3 [Source:NCBI gene;Acc:420115]		28	35	40	56	60	89	24	39	47	9	49	42	36	15	26	51	95	66	57	21	63	23	39	64	118	50	73	93	63	129	66	96	50	142	85	86	88	89	79	41	37	37	48	59	78	31
ENSGALG00000003059	HLF	HLF, PAR bZIP transcription factor [Source:NCBI gene;Acc:417395]	HLF	18	524	597	764	615	762	385	504	653	611	552	382	425	583	550	559	596	751	631	489	472	947	1040	1172	1816	1141	850	933	1151	1151	863	1229	914	1201	848	1120	945	942	961	1040	558	550	659	605	669	503
ENSGALG00000003063	HYKK	hydroxylysine kinase [Source:NCBI gene;Acc:415358]		10	298	461	371	319	436	307	360	319	276	466	372	407	333	511	387	424	517	406	382	526	212	265	268	325	331	286	246	277	370	200	329	313	254	329	314	432	192	231	213	317	425	320	314	383	401
ENSGALG00000003065	NECAB3	N-terminal EF-hand calcium binding protein 3 [Source:NCBI gene;Acc:419154]		20	1026	1241	1113	1258	1276	971	889	1180	1116	1106	1057	1088	1276	1143	1088	1316	1168	1119	1284	1250	766	836	1083	1008	813	852	783	744	1175	854	843	900	1045	742	1014	1114	845	831	960	1093	1143	961	1237	1121	1269
ENSGALG00000003067	MRPL44	mitochondrial ribosomal protein L44 [Source:NCBI gene;Acc:424795]		9	2968	3237	3241	2598	3293	2083	2367	2628	2933	2773	2843	2673	3270	2789	2285	2864	2795	2246	2343	2629	2426	2509	2973	2986	2319	2261	1922	2215	2891	2195	2717	2163	2267	2045	2817	3090	2363	1978	2305	3161	2982	2797	2555	2893	2722
ENSGALG00000003068	EZH1	enhancer of zeste 1 polycomb repressive complex 2 subunit [Source:NCBI gene;Acc:420023]	EZH1	27	1599	1518	1981	1796	2008	1369	1436	1757	1419	1304	1575	1307	1341	1771	1560	1906	1939	1771	1344	1719	1554	1729	1894	2895	2062	2222	1728	1963	2525	1935	1721	2083	2170	1968	2165	1814	1989	2152	1908	1703	1399	1710	1766	1764	1789
ENSGALG00000003071	OGFOD1	2-oxoglutarate and iron dependent oxygenase domain containing 1 [Source:NCBI gene;Acc:415695]	OGFOD1	11	891	941	956	825	837	711	758	716	758	804	803	736	727	890	737	897	883	789	790	867	537	674	776	898	672	530	544	602	787	629	497	634	706	536	694	697	562	614	589	949	867	825	811	735	929
ENSGALG00000003072	RPA1	replication protein A1 [Source:NCBI gene;Acc:417563]		19	2235	2854	2612	2433	2886	1541	2267	2110	2388	2274	2207	1861	2511	2505	2300	2626	2463	2259	2177	2384	1714	1866	2143	2496	1905	1773	1684	1773	2293	1757	1789	1867	2052	1697	2075	1887	1678	1458	1581	2380	2630	2254	2392	2536	2014
ENSGALG00000003073	RHOBTB1	Rho related BTB domain containing 1 [Source:NCBI gene;Acc:423664]		6	2513	2686	2828	2284	2861	2248	2423	2878	1940	3088	1868	2093	2421	2494	2528	2824	2575	2124	1567	1663	1884	2824	2212	3240	2573	2370	1987	2089	2573	1804	3024	3132	2089	2229	2054	1840	1893	1824	1854	2676	2475	2441	2246	2514	2937
ENSGALG00000003074		homer scaffolding protein 3 [Source:NCBI gene;Acc:420115]		28	1928	1868	1294	1681	2084	1000	1291	1803	1386	1229	1715	1456	1505	1956	1380	1495	1696	1500	1549	2031	1053	717	1520	1540	1180	1251	869	956	1366	1281	919	1445	1327	1255	1227	1194	1097	874	898	2053	1721	1117	1653	1831	1307
ENSGALG00000003078	MMD	monocyte to macrophage differentiation associated [Source:NCBI gene;Acc:417397]		18	8609	8378	7811	8398	10003	5960	6376	7522	7188	6108	6810	7305	7698	8994	7433	7909	8098	7111	7723	8137	4281	4619	6731	7497	5851	5283	4722	6180	6175	4852	4473	3975	5121	4248	5615	5638	5397	5489	5244	9168	7719	6741	8258	8788	7788
ENSGALG00000003079	MFF	mitochondrial fission factor [Source:NCBI gene;Acc:424796]	MFF	9	1570	1870	1636	1511	1627	1134	1417	1575	1361	1600	1467	1484	1676	1639	1553	1602	1694	1487	1300	1433	1602	1596	2079	2418	1547	1419	1365	1640	1920	1504	1680	1466	1651	1444	1712	2251	1576	1618	1622	1672	1723	1412	1486	1429	1482
ENSGALG00000003081	SUCO	SUN domain containing ossification factor [Source:NCBI gene;Acc:424385]	SUCO	8	2253	2705	2985	2627	3048	1788	2282	2880	2709	2183	2102	1864	2023	2860	3120	3134	3186	3064	1962	2150	2248	2603	2061	3877	2453	2441	2002	2298	2502	2016	2765	3277	2859	2203	2454	1789	2318	2208	2072	2399	2492	2576	2583	2678	2336
ENSGALG00000003082	DPH1	diphthamide biosynthesis 1 [Source:NCBI gene;Acc:417564]		19	1762	1896	1936	1701	1787	1294	1317	1365	1386	1581	1569	1256	1549	1451	1402	1591	1725	1560	1451	1887	1139	1139	1537	1856	1201	1417	1117	1158	1548	1260	1253	1375	1426	1257	1458	1570	1164	1348	1188	1876	1747	1671	1673	1570	1691
ENSGALG00000003084	NUDT21	nudix hydrolase 21 [Source:NCBI gene;Acc:100858636]		11	1816	2221	1782	1698	2059	1272	1611	1607	1711	1749	1726	1554	1955	1825	1601	1956	1879	1620	1593	1928	1156	1227	1570	1795	1428	1391	1072	1345	1645	1342	1184	1318	1371	1152	1374	1535	1210	1240	1255	1934	2046	1538	1670	1809	1662
ENSGALG00000003085	CDK1	cyclin dependent kinase 1 [Source:NCBI gene;Acc:396252]		6	4592	4796	4001	3580	4656	3172	3699	3388	3660	4712	3972	3763	4873	4533	4024	4702	3777	3622	4255	4584	1080	672	1507	1343	1240	1271	1011	1202	1488	1301	995	1376	1447	1399	1155	1186	1056	705	1171	4890	4419	3453	3520	4091	4145
ENSGALG00000003086	EXOSC10	exosome component 10 [Source:NCBI gene;Acc:419454]		21	2164	2882	3014	2733	2790	2031	2063	2590	2347	2329	2126	2142	2210	2523	2432	2762	2959	2392	2174	2272	2232	2547	2589	3550	2390	2416	2149	2443	3396	2439	2492	2637	2608	2527	2544	2522	2324	2782	2326	2305	2655	2601	2687	2451	2654
ENSGALG00000003091	PARN	poly(A)-specific ribonuclease [Source:NCBI gene;Acc:416423]		14	1607	1989	1663	1593	2034	1338	1567	1547	1617	1426	1239	1449	1753	1722	1662	1904	1797	1709	1348	1626	1400	1373	1620	1994	1334	1475	1253	1289	1656	1176	1473	1486	1513	1301	1306	1454	1356	1086	1414	1711	1833	1435	1566	1787	1748
ENSGALG00000003092	ERLIN2	ER lipid raft associated 2 [Source:NCBI gene;Acc:426769]	ERLIN2	22	2236	2567	2780	2501	2791	1584	2348	2632	2417	1907	2001	1874	2588	3153	2752	2998	2881	2804	2113	2365	2121	2075	2169	3109	2709	2204	1896	2049	2764	2081	2284	2452	2411	2209	2294	1839	2125	2079	1966	2381	2365	2399	2459	2452	2070
ENSGALG00000003096	CBFA2T2	CBFA2/RUNX1 translocation partner 2 [Source:NCBI gene;Acc:419155]		20	444	669	619	660	647	428	490	509	646	559	570	498	788	568	614	601	717	702	623	680	369	463	441	508	395	344	308	353	526	421	570	534	440	495	550	412	484	510	371	473	616	534	649	568	559
ENSGALG00000003099	PCTP	phosphatidylcholine transfer protein [Source:NCBI gene;Acc:417399]	PCTP	18	182	319	254	232	218	238	224	270	209	171	210	221	194	203	205	212	248	227	195	167	169	224	232	439	197	250	192	189	245	193	282	213	233	250	203	223	196	157	209	194	294	219	228	192	311
ENSGALG00000003101	PLPBP	proline synthetase cotranscribed homolog (bacterial) [Source:NCBI gene;Acc:426770]	PLPBP	22	2259	2298	2409	2032	2385	1719	1729	2151	2128	2282	1858	1768	1900	2055	1776	2265	2350	2336	1858	1976	2252	2245	2995	3550	2412	2203	2318	2601	3401	2569	2350	2053	2239	2098	2451	2766	2089	2429	2274	2406	2117	2079	1998	2095	2246
ENSGALG00000003103	MST1R	macrophage stimulating 1 receptor [Source:NCBI gene;Acc:427573]		12	1292	1407	1721	1170	1420	1094	1212	1346	1556	2033	1469	1492	1423	1621	1154	1711	1770	1623	1231	1397	2658	3271	2793	4784	2707	2680	2587	3215	3370	2952	3297	2950	3871	3280	3111	2919	3337	3087	2862	1376	1296	1485	1150	1248	1430
ENSGALG00000003106	TOX2	TOX high mobility group box family member 2 [Source:NCBI gene;Acc:419156]	TOX2	20	168	308	299	241	251	99	254	277	254	171	200	175	233	262	259	283	345	264	244	240	234	193	233	276	237	266	179	235	246	167	215	214	234	228	222	202	214	199	185	179	284	258	237	221	129
ENSGALG00000003107	AMFR	autocrine motility factor receptor [Source:NCBI gene;Acc:415697]	AMFR	11	3009	3301	2919	2701	3167	1576	2396	2875	2645	2430	2695	2051	2297	3458	2567	3216	2777	2853	2272	2764	2673	2551	3323	4167	2869	2401	2258	2551	3420	2390	2704	2566	2981	2588	2963	3150	2852	2847	2543	3204	3041	2519	2656	2782	2059
ENSGALG00000003108	SMG6	SMG6, nonsense mediated mRNA decay factor [Source:NCBI gene;Acc:101750600]	SMG6	19	3094	3397	3810	3386	3582	2602	2959	2963	3134	3002	2860	2474	3029	3632	3086	3744	3761	3302	2946	3172	2527	2860	2707	4321	2913	2977	2742	2815	3663	2862	2869	3287	3408	2728	3014	2870	2761	3067	2724	3295	3130	3288	3329	3147	3400
ENSGALG00000003111	BFAR	bifunctional apoptosis regulator [Source:NCBI gene;Acc:416424]	BFAR	14	1439	1776	1326	1175	1452	978	1150	1325	1188	1207	1060	1178	1299	1414	1189	1397	1409	1270	974	1258	1268	1310	1451	1953	1250	1247	1249	1286	1602	1363	1248	1606	1387	1202	1336	1504	1256	1303	1250	1532	1636	1144	1155	1276	1278
ENSGALG00000003113	RGS14	regulator of G-protein signaling 14 [Source:NCBI gene;Acc:769193]	RGS14	13	765	864	765	742	908	748	830	681	854	810	822	717	983	820	786	817	934	805	765	1098	730	848	1008	974	750	1015	724	711	1168	884	675	1026	920	782	858	801	807	891	762	815	796	660	730	798	977
ENSGALG00000003114	NOG	noggin [Source:HGNC Symbol;Acc:HGNC:7866]	NOG	18	43	56	32	40	86	28	27	37	32	43	113	47	91	59	22	46	80	49	36	40	9	43	39	28	11	43	28	15	23	62	65	24	25	51	42	14	37	8	20	46	52	28	39	76	37
ENSGALG00000003118	ADGRA2	adhesion G protein-coupled receptor A2 [Source:NCBI gene;Acc:426771]	ADGRA2	22	3404	3704	4680	4348	4643	2593	3466	4211	4123	2476	3865	3245	4029	4235	4099	4248	4691	4657	3617	4312	3505	3373	4370	5208	3571	4399	3186	3876	4394	3277	4186	3576	4345	3853	4610	3266	3752	3929	3709	3625	3413	4039	4275	4079	3388
ENSGALG00000003120	NCOR2	nuclear receptor corepressor 2 [Source:NCBI gene;Acc:416815]	NCOR2	15	4605	5131	7430	6686	6732	3808	4731	5098	5523	4625	4697	4264	4971	6519	6090	6676	7245	5792	4174	5322	5239	6849	6076	9114	6990	6178	5211	6320	8536	6379	6885	6509	6992	5833	6464	5156	6375	6053	6245	4904	4728	6412	6574	5915	4976
ENSGALG00000003122	ZFAND2A	zinc finger AN1-type containing 2A [Source:NCBI gene;Acc:425104]	ZFAND2A	14	376	383	290	230	262	331	332	350	355	507	255	271	362	300	272	403	268	310	321	387	172	323	289	359	211	236	216	244	304	186	249	277	249	203	299	311	265	201	229	400	353	250	226	230	433
ENSGALG00000003123	CNTNAP1	contactin associated protein 1 [Source:NCBI gene;Acc:428309]	CNTNAP1	27	643	740	682	838	954	584	847	712	1073	356	814	569	782	872	597	895	885	397	628	758	536	344	387	452	425	527	257	398	344	380	444	498	587	470	391	324	349	384	315	685	682	589	824	838	763
ENSGALG00000003124	BRF2	BRF2, RNA polymerase III transcription initiation factor subunit [Source:NCBI gene;Acc:426772]	BRF2	22	644	716	604	611	698	587	445	540	621	659	594	632	684	565	537	524	678	597	550	710	423	501	817	622	522	538	451	557	700	418	547	554	626	548	652	648	554	496	498	686	660	521	601	613	767
ENSGALG00000003128	EDEM2	ER degradation enhancing alpha-mannosidase like protein 2 [Source:NCBI gene;Acc:770034]	EDEM2	20	1258	1171	1247	1089	1137	1081	964	1109	1035	1298	1111	1059	1095	1148	1143	1291	1265	1216	1185	1305	896	1057	1244	1517	1093	1118	1006	1108	1421	1015	1008	1236	1249	1090	997	1247	1059	1121	1006	1340	1079	1076	1071	999	1413
ENSGALG00000003129	RAB11FIP1	RAB11 family interacting protein 1 [Source:NCBI gene;Acc:770622]	RAB11FIP1	22	2134	2604	3588	2473	2767	1426	2170	2640	2692	2082	1916	1784	1678	2722	2728	3591	3314	2822	1906	1869	2926	3406	3249	6057	3877	3257	3524	4292	4733	3802	3313	3224	3431	3006	3264	3112	3785	3658	3716	2273	2399	3096	2432	2431	1863
ENSGALG00000003130	DDX49	DEAD-box helicase 49 [Source:NCBI gene;Acc:420116]		28	1320	1538	1464	1369	1408	1117	1193	1276	1303	1415	1190	1193	1285	1475	1159	1483	1507	1238	1301	1365	1080	1404	1322	1694	1147	1080	964	1050	1417	1297	1161	1149	1132	891	1091	1384	1084	1068	1093	1406	1417	1263	1346	1237	1460
ENSGALG00000003131	DGKE	diacylglycerol kinase epsilon [Source:NCBI gene;Acc:770911]	DGKE	18	202	230	351	314	347	146	245	316	308	169	197	165	201	429	352	360	453	411	207	253	188	343	173	385	328	293	238	282	353	294	369	336	288	296	220	99	308	285	266	215	212	303	309	305	191
ENSGALG00000003135	ANK3	ankyrin 3 [Source:NCBI gene;Acc:396309]		6	1792	1930	2111	2040	2136	1137	1574	1776	1713	1493	1411	1255	1682	1867	1687	2164	2001	1621	1204	1384	1474	1483	1631	2233	1394	1580	1684	1767	1843	1536	1580	1626	1449	1239	1511	1241	1860	1199	1760	1908	1778	1822	2006	1877	1486
ENSGALG00000003136	IKZF2	IKAROS family zinc finger 2 [Source:NCBI gene;Acc:395309]		7	283	292	568	495	440	245	300	441	361	258	204	198	250	495	328	503	519	443	189	252	280	410	309	614	462	345	257	394	374	318	346	402	284	309	244	213	385	319	365	301	269	490	487	387	320
ENSGALG00000003137	RFLNA	refilin A [Source:NCBI gene;Acc:771797]	RFLNA	15	281	409	686	435	442	286	452	606	462	405	129	296	333	797	464	572	907	672	262	260	874	864	826	2104	1200	1015	848	998	1279	1138	1010	629	858	668	1178	675	1384	1044	1511	299	377	592	428	388	374
ENSGALG00000003138	OXTR	oxytocin receptor [Source:NCBI gene;Acc:429211]		12	19	79	53	33	35	17	33	46	54	38	16	37	18	61	35	46	30	41	29	46	69	91	99	70	148	155	47	37	168	68	36	156	83	79	103	107	60	49	36	20	73	46	32	31	22
ENSGALG00000003142	PRLHRL	prolactin releasing hormone receptor-like [Source:NCBI gene;Acc:431251]		22	138	105	163	93	132	89	137	127	71	94	132	98	55	77	111	145	140	114	122	157	109	164	244	256	215	154	228	193	217	203	91	75	191	84	242	192	217	291	215	147	97	141	91	116	116
ENSGALG00000003143	ZC3H7A	zinc finger CCCH-type containing 7A [Source:NCBI gene;Acc:416426]	ZC3H7A	14	3012	3411	3581	3122	3655	2156	2845	3232	3052	2843	2694	2629	3096	3378	3358	3531	3705	3230	2921	3094	2857	3114	3391	4698	3278	3333	3155	3132	3946	3003	3106	3429	3573	3112	3523	3531	3106	3372	2851	3208	3143	3090	3070	3211	2817
ENSGALG00000003144	TRIM25	tripartite motif containing 25 [Source:NCBI gene;Acc:417401]		18	1294	1479	1553	1503	1676	751	1231	1373	1373	1047	1017	1037	1178	1363	1600	1602	1519	1673	1160	1148	1079	1427	1406	1979	1491	1305	1290	1142	1725	1212	1246	1397	1313	1178	1374	930	1289	1163	1350	1378	1363	1340	1478	1473	981
ENSGALG00000003146	CCDC92	coiled-coil domain containing 92 [Source:NCBI gene;Acc:416817]	CCDC92	15	441	499	778	527	603	468	481	498	535	529	454	425	351	557	409	661	708	535	402	411	612	628	959	1168	686	714	662	755	761	773	941	641	681	513	671	553	629	721	723	470	460	671	518	530	612
ENSGALG00000003147	TRPC4AP	transient receptor potential cation channel subfamily C member 4 associated protein [Source:NCBI gene;Acc:428134]		20	6114	6330	8200	7130	7763	5719	5521	6883	6792	6306	5229	5277	7449	6643	6916	7729	7916	6656	6305	6418	5896	6483	6543	8742	6879	6163	6264	6337	7954	6087	7044	6218	6194	5464	6672	5945	6556	6548	6031	6511	5832	7077	7011	6820	7473
ENSGALG00000003148	SPAG16	sperm associated antigen 16 [Source:NCBI gene;Acc:424009]	SPAG16	7	147	156	361	190	260	152	154	145	195	130	131	151	203	175	184	250	258	154	165	254	164	113	164	183	193	105	135	92	195	107	122	135	155	120	177	109	155	124	227	157	144	312	187	228	199
ENSGALG00000003149		inositol 1,4,5-trisphosphate receptor type 3 [Source:NCBI gene;Acc:419910]		26	1838	1859	2810	2538	2450	1591	1909	1935	2062	1586	1301	1173	1366	2338	2012	2282	2281	2555	1316	1557	2061	4156	2830	5352	3134	2810	2831	3274	3624	2584	2750	3717	3939	3379	2693	1530	2906	2406	2008	1957	1713	2425	2496	2153	2079
ENSGALG00000003153	COPE	coatomer protein complex subunit epsilon [Source:NCBI gene;Acc:420117]		28	4357	5195	4287	3683	4752	3689	3364	3577	3745	5097	4437	3878	4931	4489	3558	4655	4446	4007	3660	5026	3469	3563	4683	4739	3665	4014	3336	4093	4990	3836	3466	4569	4422	3910	3992	4662	3774	3778	3712	4640	4787	3700	3622	4175	4820
ENSGALG00000003154	TXNDC11	thioredoxin domain containing 11 [Source:NCBI gene;Acc:416428]	TXNDC11	14	1335	1666	1603	1414	1665	1251	1444	1615	1337	1335	1208	1345	1335	1638	1626	1729	1771	1415	1357	1686	1735	1548	1707	2019	1566	1453	1469	1473	1637	1361	1697	1903	1540	1637	1490	1572	1539	1454	1602	1422	1535	1383	1390	1463	1635
ENSGALG00000003155	SRR	serine racemase [Source:NCBI gene;Acc:771635]	SRR	19	294	218	289	274	259	284	206	219	218	394	264	189	264	235	186	304	232	264	301	231	173	324	333	247	232	193	198	171	319	223	233	249	296	202	127	350	204	203	163	313	201	249	269	228	371
ENSGALG00000003160	CERS1	ceramide synthase 1 [Source:NCBI gene;Acc:420118]		28	127	216	215	257	210	97	114	130	178	67	124	129	170	209	143	171	229	197	166	178	81	127	89	147	130	114	84	117	144	120	111	143	123	141	108	59	97	127	93	135	199	186	253	185	127
ENSGALG00000003161	GDF3	growth differentiation factor 3 [Source:NCBI gene;Acc:396132]		28	299	364	377	359	582	220	251	281	396	274	332	237	351	329	307	327	369	326	373	454	207	242	284	343	290	208	165	263	264	165	221	245	329	271	236	239	243	241	215	318	335	325	353	511	287
ENSGALG00000003162		family with sequence similarity 134 member C [Source:NCBI gene;Acc:772215]		27	1317	1650	1609	1325	1430	829	1182	1421	1171	990	1138	914	1037	1571	1250	1460	1424	1303	1086	1302	1229	1445	1621	2338	1306	1238	1336	1354	1783	1243	1320	1160	1104	1266	1376	1477	1335	1344	1078	1403	1520	1389	1303	1256	1083
ENSGALG00000003163	GNAO1	G protein subunit alpha o1 [Source:NCBI gene;Acc:415698]		11	71	144	126	106	97	35	97	79	102	76	119	129	82	112	90	82	107	68	90	162	67	18	62	56	49	55	29	13	71	70	51	97	55	59	63	40	35	49	56	76	133	109	104	85	46
ENSGALG00000003164				8	32	37	53	51	41	32	71	48	59	52	52	22	44	59	57	70	79	72	36	39	50	31	44	60	33	51	35	36	40	68	45	19	37	35	34	39	37	44	27	34	34	46	50	36	42
ENSGALG00000003165	CCDC6	coiled-coil domain containing 6 [Source:NCBI gene;Acc:423666]		6	2782	3162	3335	2870	3399	2138	2716	2815	2786	2445	2090	2501	2446	2975	2760	3539	3245	3050	2544	2932	2699	2674	3111	4483	3106	2970	2622	3176	3377	2882	2762	3210	2985	2705	3052	2526	2671	2791	2753	2963	2913	2878	2822	2986	2794
ENSGALG00000003168	MTMR12	myotubularin related protein 12 [Source:NCBI gene;Acc:427423]	MTMR12	Z	583	713	793	877	829	496	638	858	643	377	684	608	1024	1199	1088	1131	1160	1150	907	805	742	748	616	1067	778	739	721	755	862	1004	1069	935	995	890	943	658	828	845	924	621	657	684	862	728	648
ENSGALG00000003169	CBFB	core-binding factor beta subunit [Source:NCBI gene;Acc:395257]		11	2263	3233	2655	2427	2796	1777	2242	2331	2518	2297	2449	2194	2507	2776	2586	2566	2930	2509	2215	2603	2788	2978	3073	4394	3241	3296	2732	2865	3970	3353	3461	3461	3593	2666	3146	3352	3024	2879	3206	2410	2979	2291	2386	2457	2322
ENSGALG00000003172	SLC16A9	solute carrier family 16 member 9 [Source:NCBI gene;Acc:423667]		6	1539	2011	1976	1567	1877	1312	1320	1722	1603	1613	1153	1494	1577	1566	1547	2133	1785	1679	1554	1593	1405	1456	1463	2302	1624	1218	1324	1719	1898	1719	1817	1592	1660	1260	1397	1442	1454	1274	1419	1639	1853	1705	1541	1649	1714
ENSGALG00000003175		serine/threonine kinase like domain containing 1 [Source:NCBI gene;Acc:417154]		17	151	166	222	205	197	121	109	175	193	171	142	131	194	130	162	131	153	159	127	145	240	187	260	175	176	203	161	115	232	158	218	204	176	173	267	225	188	131	161	161	153	192	202	173	158
ENSGALG00000003181	SURF2	surfeit 2 [Source:NCBI gene;Acc:417156]		17	574	643	512	473	596	505	517	490	470	853	489	445	574	601	516	592	474	488	497	572	428	609	598	643	432	414	441	548	541	497	546	477	485	453	569	726	386	562	428	611	592	442	465	524	660
ENSGALG00000003183	C11H16orf70	chromosome 11 open reading frame, human C16orf70 [Source:NCBI gene;Acc:415699]		11	1586	1547	1753	1570	1783	1227	1389	1487	1535	1284	1373	1391	1705	1658	1762	1734	1885	1649	1398	1458	2000	2041	1983	2779	1827	1839	1811	1953	2351	2195	2013	2042	1998	1780	1951	2223	1954	1726	1840	1689	1425	1513	1544	1567	1603
ENSGALG00000003185	SCPEP1	serine carboxypeptidase 1 [Source:NCBI gene;Acc:417403]		18	3159	3629	3266	3195	3329	2827	2679	2881	3201	2852	2867	3228	4056	3324	3765	3361	3705	3336	2656	3362	3953	3670	3736	4000	3514	3729	2920	3201	3860	3395	4028	4485	4948	4006	3780	4655	3793	3695	3288	3364	3344	2819	3142	2925	3694
ENSGALG00000003189	NFYC	nuclear transcription factor Y subunit gamma [Source:NCBI gene;Acc:419642]	NFYC	23	5435	4741	5430	4982	5919	4340	4350	4797	4818	5247	4901	4105	5417	4957	4384	5561	5312	4886	4636	4529	4128	4879	5344	6547	4826	4827	4022	4707	6150	4671	5292	4462	5000	4157	5005	5746	4511	4711	4377	5788	4368	4686	4899	5200	5671
ENSGALG00000003193	CRABP-I	cellular retinoic acid binding protein 1 [Source:NCBI gene;Acc:374211]		10	574	670	505	545	876	444	297	834	515	384	402	415	328	494	318	672	552	628	425	244	1338	678	3034	3340	1841	1325	1171	1232	3135	2372	2802	1053	1337	1108	1023	1849	1545	2101	2450	611	617	436	536	770	580
ENSGALG00000003194	ATP6V0A2	ATPase H+ transporting V0 subunit a2 [Source:NCBI gene;Acc:395473]		15	1984	2353	2408	2277	2374	1734	1918	2018	1956	1956	1946	1632	1895	2282	2022	2510	2524	2235	1848	2043	1951	2136	2309	3165	2117	2171	2133	2293	2814	1996	1853	2261	2280	1865	2112	2130	1974	2220	1909	2113	2168	2078	2239	2086	2266
ENSGALG00000003195	TRADD	TNFRSF1A associated via death domain [Source:NCBI gene;Acc:415700]	TRADD	11	201	324	421	373	375	183	287	337	313	165	180	196	270	370	377	337	474	347	215	242	290	328	261	453	382	383	300	266	428	329	312	350	352	340	281	163	250	289	365	214	299	363	367	329	239
ENSGALG00000003196	RNASE6	ribonuclease A family member k6 [Source:NCBI gene;Acc:396194]		6	64	94	131	64	100	66	72	85	117	73	145	74	45	17	104	75	131	78	64	87	54	11	42	24	35	50	42	49	43	52	19	44	63	16	27	26	60	17	19	68	87	113	63	88	86
ENSGALG00000003197	RPL7A	ribosomal protein L7a [Source:NCBI gene;Acc:417158]		17	58308	81252	57930	47298	63442	51930	44076	54693	50875	76217	48379	56794	60901	46034	47755	55142	53500	51978	48126	61225	47195	47949	62125	63159	47832	46264	45557	43225	49794	40962	49111	50064	51209	42111	52700	69035	40223	42228	45105	62095	74864	49994	46509	55739	67856
ENSGALG00000003199	MLX	MLX, MAX dimerization protein [Source:NCBI gene;Acc:420026]		27	3697	4020	3794	3263	3903	2556	3236	3407	3252	3141	3312	3013	3217	3648	3359	3916	4056	3666	3159	3746	3044	3443	3918	5233	3586	3584	3342	3714	4691	3576	3239	3592	3694	3560	3670	4456	3688	3860	3665	3937	3704	3274	3209	3429	3340
ENSGALG00000003201	FBXL8	F-box and leucine rich repeat protein 8 [Source:NCBI gene;Acc:415701]		11	1480	1965	2359	1779	1959	1530	1418	1793	1809	2058	1516	1449	1629	1907	1867	2287	1972	1744	1460	1721	1366	1570	1785	1860	1503	1589	1448	1367	1779	1541	1653	1821	1744	1437	1576	1643	1586	1588	1334	1576	1811	2036	1749	1721	1999
ENSGALG00000003203				12	209	162	182	206	229	205	192	143	150	252	180	274	254	185	206	192	201	223	204	283	162	224	325	263	270	235	203	219	260	229	262	258	240	177	336	275	110	125	166	223	149	157	203	201	268
ENSGALG00000003204	MED22	mediator complex subunit 22 [Source:NCBI gene;Acc:417159]		17	1383	1649	1474	1284	1502	962	1031	1115	1188	1237	1069	1047	1106	1337	1005	1520	1193	1486	980	981	900	1000	1302	1591	1281	930	829	1051	1398	988	903	1060	1041	980	967	1052	1207	1124	858	1473	1519	1272	1263	1320	1257
ENSGALG00000003205	EIF4EBP1	eukaryotic translation initiation factor 4E binding protein 1 [Source:NCBI gene;Acc:426773]	EIF4EBP1	22	9404	10948	9749	7356	9087	7982	7379	7496	8358	11420	8451	8528	9378	8680	7696	9766	8330	7497	7830	9566	8721	9499	11557	12034	7959	8401	6988	9242	10812	7791	9403	8365	8648	7526	8441	11544	8163	8479	8371	10015	10087	8414	7233	7984	10430
ENSGALG00000003206	METTL13	eEF1A lysine and N-terminal methyltransferase [Source:HGNC Symbol;Acc:HGNC:24248]	METTL13	8	551	619	597	564	623	462	513	558	573	547	586	449	468	673	516	707	637	638	575	565	354	473	394	543	408	369	325	468	425	379	438	512	459	375	486	431	418	472	370	587	570	515	555	547	604
ENSGALG00000003208	GABARAPL2	GABA type A receptor associated protein like 2 [Source:NCBI gene;Acc:770240]	GABARAPL2	11	1553	1706	1417	1212	1374	1051	1082	1148	1194	1601	1123	1276	1383	1301	1106	1411	1299	1195	1166	1304	1377	1283	1850	2170	1374	1369	1250	1439	1648	1253	1278	1477	1310	1125	1515	1785	1216	1192	1291	1654	1572	1223	1192	1207	1373
ENSGALG00000003211	POLDIP2	DNA polymerase delta interacting protein 2 [Source:NCBI gene;Acc:417565]		19	3506	3260	3766	3399	3565	2564	2766	3186	3361	3501	3002	2685	3571	3500	3109	3833	3808	3447	3112	3082	3421	3998	4138	4944	3594	3306	2892	3482	4462	3655	3854	3466	3682	2972	3588	3872	3684	3566	3496	3734	3004	3250	3342	3132	3350
ENSGALG00000003212	TSPO2	translocator protein 2 [Source:NCBI gene;Acc:419914]	TSPO2	26	5541	6264	2994	3680	4761	2100	4345	5544	2497	2751	4227	3226	4598	5607	3949	4223	4117	3096	4395	4263	4251	3307	5807	7779	4238	3175	2678	2419	3975	2504	5273	2091	4910	3056	4354	8396	2912	3794	2180	5901	5772	2584	3619	4183	2744
ENSGALG00000003213	LGALS2	galectin 2 [Source:NCBI gene;Acc:425107]	LGALS2	1	111	130	120	84	84	100	127	86	139	165	85	86	141	94	78	97	110	74	78	87	151	240	178	149	121	242	171	233	274	194	231	235	168	222	142	220	197	168	202	118	120	104	83	74	131
ENSGALG00000003217	LITAF	lipopolysaccharide induced TNF factor [Source:NCBI gene;Acc:374125]		14	133	155	203	141	147	121	106	164	120	140	245	168	190	195	210	216	182	180	184	113	143	122	174	222	168	89	108	203	212	188	150	133	165	98	196	274	163	125	112	142	143	175	139	129	158
ENSGALG00000003219	TMEM231	transmembrane protein 231 [Source:NCBI gene;Acc:425108]		11	1203	1251	1180	1213	1116	939	928	888	999	1306	794	993	1184	1085	1062	1085	1182	937	1052	1301	1104	1031	1250	1716	1136	1090	974	1097	1140	1132	1146	1395	1351	1032	1126	1375	1074	966	1062	1281	1153	1018	1193	980	1227
ENSGALG00000003220	UPF1	UPF1, RNA helicase and ATPase [Source:NCBI gene;Acc:420119]	UPF1	28	4324	5204	6632	5998	6492	3067	4709	6267	5764	3613	3528	3324	3905	5936	5293	6099	6623	5661	4082	4228	4524	5409	5194	8601	5568	4968	4722	5540	6397	5143	4957	4924	5141	4354	5021	3774	4735	4960	4870	4605	4795	5723	5898	5704	4008
ENSGALG00000003221	WDR61	WD repeat domain 61 [Source:NCBI gene;Acc:415359]		10	1551	2209	1846	1452	1694	1322	1392	1352	1416	1713	1482	1511	1869	1577	1314	1861	1703	1521	1424	1428	1163	1536	1519	1821	1330	1372	1233	1350	1502	1325	1455	1462	1354	1163	1547	1610	1242	1075	1250	1652	2035	1593	1428	1488	1727
ENSGALG00000003226	APOBEC2	apolipoprotein B mRNA editing enzyme catalytic subunit 2 [Source:NCBI gene;Acc:419915]	APOBEC2	26	168	177	221	176	156	169	171	216	175	117	133	113	164	151	193	219	242	182	148	173	308	264	285	565	425	279	144	234	455	157	644	131	507	119	479	113	131	597	181	179	163	191	173	137	221
ENSGALG00000003227	RAB11FIP4	RAB11 family interacting protein 4 (class II) [Source:NCBI gene;Acc:427808]	RAB11FIP4	18	76	77	127	116	107	51	81	149	90	84	66	52	61	111	100	96	134	130	62	95	133	115	166	294	196	177	183	160	178	159	137	141	170	125	135	96	94	188	213	81	71	110	114	94	67
ENSGALG00000003228	OARD1	O-acyl-ADP-ribose deacylase 1 [Source:NCBI gene;Acc:419916]		26	1078	1400	1084	969	1170	963	857	1134	916	1027	947	896	994	1118	946	1023	1252	1170	794	1045	1051	963	1241	1747	1026	1307	1023	1076	1525	1313	1334	1092	1316	976	1377	1468	1218	1369	1112	1148	1290	936	953	1028	1258
ENSGALG00000003233	ASH2L	ASH2 like histone lysine methyltransferase complex subunit [Source:NCBI gene;Acc:426774]		22	1976	2064	2256	1927	2017	1434	1699	1808	1814	1740	1782	1648	1802	2155	1733	2111	2075	1811	1725	1822	1677	1899	2080	2469	1713	1880	1679	1847	2231	1802	1596	1858	1863	1615	1878	2051	1863	1791	1538	2104	1902	1947	1895	1772	1874
ENSGALG00000003235		zinc finger RNA binding protein 2 [Source:NCBI gene;Acc:427424]		Z	779	1107	1290	1103	1375	578	1026	1193	980	548	974	975	1124	1813	1551	1802	2035	1755	1171	1141	873	846	921	1555	1123	975	837	1162	1262	1449	1348	1347	1595	1395	1309	1169	1568	1371	1627	830	1020	1113	1085	1208	755
ENSGALG00000003238	GNA11	G protein subunit alpha 11 [Source:NCBI gene;Acc:374077]		28	5330	5101	6571	5384	6555	3776	4959	5421	5195	4887	5050	4189	4875	5963	4863	5617	5863	5053	4587	5187	4557	5331	5929	7667	5628	5216	4710	5328	6639	5187	4807	5114	5716	4406	5770	4594	5027	4802	4761	5676	4700	5671	5294	5759	4934
ENSGALG00000003241	CCDC28B	coiled-coil domain containing 28B [Source:NCBI gene;Acc:419647]		23	264	289	308	286	284	242	196	252	228	466	277	326	347	244	212	232	305	339	319	298	171	296	360	252	243	256	178	158	292	277	219	244	303	223	322	259	309	248	171	281	266	266	281	250	316
ENSGALG00000003242	STAR	steroidogenic acute regulatory protein [Source:NCBI gene;Acc:395421]		22	32	43	79	27	32	33	17	25	36	43	28	21	17	71	30	63	76	27	32	79	28	38	39	62	30	54	39	41	40	35	30	40	40	56	30	42	53	75	35	34	40	68	27	28	43
ENSGALG00000003243	RAD54L2	RAD54-like 2 (S. cerevisiae) [Source:NCBI gene;Acc:415933]		12	1615	1614	2353	2134	2568	1428	1786	1941	1996	1703	1669	1518	1709	2204	2091	2360	2711	2255	1598	1731	1646	1928	2170	3409	2517	2100	1814	2014	2311	2071	1863	2534	2463	2087	1995	1603	2220	2179	2008	1720	1487	2031	2098	2256	1866
ENSGALG00000003245	LSM1	LSM1 homolog, mRNA degradation associated [Source:NCBI gene;Acc:426775]	LSM1	22	487	529	515	409	432	411	457	298	388	652	575	415	586	475	397	412	375	505	436	519	357	468	473	434	380	500	389	414	530	419	411	478	391	506	439	495	334	417	354	519	487	444	402	380	537
ENSGALG00000003247	NFYA	nuclear transcription factor Y subunit alpha [Source:NCBI gene;Acc:419917]		26	2990	4421	3818	3346	4436	1612	2807	3082	3145	1840	3222	2587	2156	3901	3406	3940	3687	3445	2701	3366	2843	2194	3941	5519	3859	3469	3169	3775	4218	3610	2550	2850	4137	3289	3335	3666	3257	3784	3932	3184	4073	3295	3290	3897	2106
ENSGALG00000003248	SUB1	SUB1 homolog, transcriptional regulator [Source:NCBI gene;Acc:427425]		Z	5468	6468	5741	4794	6397	4167	5107	4997	5046	6178	5246	6113	6927	6712	6956	7283	6482	6435	5900	6615	4175	3933	5038	5939	4516	4177	3272	3527	5007	4636	4389	4987	4828	4438	4797	5153	3956	3839	4319	5823	5959	4955	4714	5620	5445
ENSGALG00000003249	CHUK	CWF19-like 1, cell cycle control (S. pombe) [Source:NCBI gene;Acc:101749626]		6	3561	4203	3972	3948	4037	2876	3186	3271	3463	3764	3230	3167	3695	3596	3278	3928	4078	3672	3706	3976	3720	4084	4270	5295	3939	3467	3350	3821	4859	3572	3635	3771	3794	3490	4113	4123	3512	3505	3497	3792	3873	3428	3882	3547	3758
ENSGALG00000003250	ITPA	inosine triphosphatase [Source:NCBI gene;Acc:424390]		8	545	612	477	393	513	432	400	489	440	682	525	487	533	455	477	589	507	459	436	481	328	419	515	456	377	391	339	323	452	345	362	420	306	392	384	481	312	352	347	580	564	412	386	451	564
ENSGALG00000003254	BAG4	BCL2 associated athanogene 4 [Source:NCBI gene;Acc:426776]	BAG4	22	1618	1612	1535	1317	1612	1104	1143	1416	1378	1494	1504	1358	1270	1609	1275	1529	1595	1448	1327	1467	1163	1315	1598	1883	1334	1515	1284	1340	1777	1314	1232	1246	1513	1245	1340	1676	1528	1411	1387	1723	1485	1325	1295	1416	1443
ENSGALG00000003256	ATP6V0A1	ATPase H+ transporting V0 subunit a1 [Source:NCBI gene;Acc:395474]		27	3108	3045	3982	3213	3175	2714	2417	2894	3151	3414	3063	2271	2596	3178	3037	3645	3679	2990	2596	3118	3168	3390	3895	4677	3471	3297	3044	3556	4823	3411	3405	3345	3691	2973	3497	3717	3683	3629	3163	3310	2806	3437	3159	2789	3546
ENSGALG00000003258	DNAAF1	dynein axonemal assembly factor 1 [Source:HGNC Symbol;Acc:HGNC:30539]	DNAAF1	11	185	250	284	205	229	180	200	229	230	235	122	158	242	209	213	254	240	213	168	137	198	259	213	361	182	240	271	214	251	177	302	281	187	169	203	222	180	200	186	197	230	245	202	201	235
ENSGALG00000003259	EIF2B1	eukaryotic translation initiation factor 2B subunit alpha [Source:NCBI gene;Acc:100857736]	EIF2B1	15	899	852	794	840	904	676	698	806	866	1120	866	697	924	821	769	805	808	790	795	856	589	786	750	856	702	683	515	632	811	621	716	755	726	680	675	764	675	688	691	957	785	685	826	794	883
ENSGALG00000003260	UTP6	UTP6, small subunit processome component [Source:NCBI gene;Acc:417405]		18	1745	2020	1740	1547	2004	1280	1335	1538	1474	1623	1198	1373	1801	1564	1558	1697	1596	1565	1372	1600	1247	1353	1302	1746	1367	1221	1181	1370	1644	1277	1408	1552	1262	1173	1350	1541	1117	1235	1143	1858	1861	1502	1521	1761	1673
ENSGALG00000003261	PTRF	polymerase I and transcript release factor [Source:NCBI gene;Acc:396006]		27	24009	24164	27186	26314	26187	19198	20621	25136	23670	25875	22532	23818	25138	25129	21928	23917	29313	23356	20740	25118	39846	42252	48206	61171	37898	42529	31582	34543	53055	41407	45548	43465	42477	35497	43527	48288	41354	36417	39717	25568	22264	23462	25875	23007	25086
ENSGALG00000003265	PTP4A2	protein tyrosine phosphatase type IVA, member 2 [Source:NCBI gene;Acc:419649]	PTP4A2	23	2831	2915	2558	2322	3025	2331	2256	2127	2457	3135	2726	2398	2855	2658	2638	2881	2538	2414	2584	3152	2207	2307	3084	3216	2338	2384	1915	2355	2960	2138	2294	2381	2870	2202	2601	2745	1948	2381	2625	3015	2686	2208	2283	2658	3046
ENSGALG00000003267	STAT3	signal transducer and activator of transcription 3 [Source:NCBI gene;Acc:420027]		27	7643	8254	9693	8543	9025	6388	7259	7939	8673	8719	7695	6829	7579	8639	8472	9488	9224	9035	7614	8466	8881	10240	10994	14243	9875	9203	9073	9878	13437	9904	9573	10088	10404	8285	10799	10135	10151	10404	9692	8139	7605	8365	8400	7929	8347
ENSGALG00000003272	KHDRBS1	KH RNA binding domain containing, signal transduction associated 1 [Source:NCBI gene;Acc:374071]		23	2738	3278	3498	2879	3240	2266	2687	2624	2630	2974	2408	2596	2975	2915	2959	3247	3276	2800	2816	2938	2046	2264	2497	2912	2222	2112	2023	2030	2520	2073	2222	2290	2324	2164	2218	2289	2173	1822	1895	2916	3020	3019	2831	2847	2961
ENSGALG00000003273	HSDL1	hydroxysteroid dehydrogenase like 1 [Source:NCBI gene;Acc:415703]		11	500	636	639	525	673	568	501	544	573	674	394	390	503	572	511	734	564	602	529	496	482	515	711	732	521	477	509	575	811	489	558	600	550	464	487	624	498	435	530	532	586	551	516	591	742
ENSGALG00000003281	GSS	glutathione synthetase [Source:NCBI gene;Acc:428135]	GSS	20	2578	2555	2668	2593	2457	2016	1899	2354	2331	3052	2479	2182	2288	2605	2043	2577	2682	2564	2295	2260	2241	2762	3191	4439	2589	2799	2423	2852	3520	2712	2723	2606	2923	2644	2494	3249	2991	2823	2473	2745	2354	2303	2550	2159	2634
ENSGALG00000003282	STAT5A	signal transducer and activator of transcription 5A [Source:NCBI gene;Acc:395556]		27	7604	7442	8194	7387	7724	5935	6592	7084	7286	7593	7678	6712	7593	7353	6895	7890	8052	7695	7255	7890	7635	9575	9679	11592	8422	8007	7128	8172	11420	8946	8760	8999	10190	7708	9554	9634	8827	8652	8341	8098	6857	7072	7264	6786	7755
ENSGALG00000003283		cartilage oligomeric matrix protein [Source:NCBI gene;Acc:420120]		28	254	211	342	330	229	221	175	209	255	158	230	185	218	257	252	267	318	281	214	308	310	391	396	652	441	433	400	383	583	381	347	444	370	363	360	531	447	438	388	270	194	295	324	201	289
ENSGALG00000003284	CRLF3	cytokine receptor like factor 3 [Source:NCBI gene;Acc:417407]		18	4891	4847	5121	5201	5378	3755	4414	5137	4257	4152	4482	4363	4697	5096	4782	4665	5790	4708	4283	5279	3375	3622	4808	6325	4661	4376	3368	4059	4718	3662	3718	4160	4416	3987	4683	4124	3719	4208	4032	5209	4466	4419	5114	4725	4907
ENSGALG00000003286	ACSBG1	acyl-CoA synthetase bubblegum family member 1 [Source:NCBI gene;Acc:415361]	ACSBG1	10	150	264	85	206	275	175	149	431	57	203	155	351	32	420	194	256	420	425	127	275	42	214	294	91	312	211	406	288	550	60	299	240	91	423	276	533	88	84	303	160	243	73	203	242	229
ENSGALG00000003287	TMEM39B	transmembrane protein 39B [Source:NCBI gene;Acc:419650]		23	1094	1106	1309	1103	1177	897	999	1012	1057	970	916	875	1170	1121	988	1060	1139	1035	902	1051	872	1027	1035	1397	1030	1151	926	962	1200	890	965	932	981	851	935	1091	956	948	991	1165	1019	1130	1085	1034	1172
ENSGALG00000003288	TARS	threonyl-tRNA synthetase [Source:NCBI gene;Acc:427427]		Z	2065	2851	2539	2250	2417	1437	1959	1923	1973	2064	2950	3137	2940	3844	3552	4088	3952	3572	3007	3368	1549	1559	2039	2418	1983	1749	1230	1446	2025	2635	2467	3131	2776	2810	2667	2938	2551	2304	2626	2199	2627	2191	2212	2124	1878
ENSGALG00000003293	MBTPS1	membrane bound transcription factor peptidase, site 1 [Source:NCBI gene;Acc:415704]	MBTPS1	11	5308	6217	7250	6307	6738	3962	4770	6279	5493	4627	4767	4751	5919	6515	6119	6638	6896	6271	4820	5401	6297	6556	6930	9209	6438	6550	6253	6759	7803	6412	6670	7415	6572	6069	6519	6062	6564	6252	6432	5653	5728	6257	6202	5920	5177
ENSGALG00000003294	ATAD5	ATPase family, AAA domain containing 5 [Source:NCBI gene;Acc:417408]		18	597	821	757	745	932	440	696	778	726	486	507	549	680	813	899	725	902	825	618	706	446	464	500	815	612	569	460	506	506	451	438	447	528	480	578	371	380	317	486	636	756	653	733	819	575
ENSGALG00000003295	ADAMTS12	ADAM metallopeptidase with thrombospondin type 1 motif 12 [Source:NCBI gene;Acc:427428]	ADAMTS12	Z	2727	3596	5008	4415	5138	2105	3847	4272	4065	2066	3371	3730	5000	7705	6570	6775	8278	7281	3930	4924	3105	3221	2918	4484	3979	4130	2991	2971	3663	4489	4638	6593	5813	5750	4827	2551	3935	4880	4362	2904	3313	4322	4341	4514	2751
ENSGALG00000003297	HDAC1	histone deacetylase 1 [Source:NCBI gene;Acc:373961]		23	2571	2721	2408	1929	2667	1734	2064	2250	2095	2657	2286	2272	2266	2379	2084	2597	2492	2173	2196	2621	1940	2041	2500	2971	1965	1876	1747	1732	2307	1808	1594	1941	2160	2095	2158	2389	1818	1691	1841	2738	2507	2078	1897	2343	2266
ENSGALG00000003298	DDX55	DEAD-box helicase 55 [Source:NCBI gene;Acc:416820]		15	626	766	651	641	637	563	577	511	515	516	535	471	605	628	540	637	711	571	541	599	404	598	688	737	498	635	463	582	697	585	708	613	765	580	566	693	550	645	526	667	706	562	630	560	736
ENSGALG00000003299	NSD3	Wolf-Hirschhorn syndrome candidate 1-like 1 [Source:NCBI gene;Acc:426778]	NSD3	22	2140	2367	3019	2682	2800	1413	2094	2866	2343	1577	1768	1733	1806	3131	2415	2642	3263	2893	1825	2084	2261	2657	2542	4641	3068	2852	2726	2751	3292	2505	2609	2595	2818	2521	2847	2243	2758	2638	2702	2279	2181	2605	2637	2460	1846
ENSGALG00000003301	FAM167B	family with sequence similarity 167 member B [Source:HGNC Symbol;Acc:HGNC:28133]	FAM167B	23	177	120	228	181	167	182	130	148	133	141	171	175	163	155	134	198	172	199	148	222	229	270	212	295	249	232	194	261	356	270	317	257	312	246	301	355	243	336	192	188	111	197	178	147	238
ENSGALG00000003304	CRTC1	CREB regulated transcription coactivator 1 [Source:NCBI gene;Acc:771015]	CRTC1	28	505	570	982	844	897	411	723	886	745	462	467	482	501	981	845	844	1073	931	557	609	631	756	683	1258	850	698	701	784	1012	851	819	662	848	639	799	504	648	769	799	538	525	847	830	788	537
ENSGALG00000003307	TMED2	transmembrane p24 trafficking protein 2 [Source:NCBI gene;Acc:416821]		15	8949	10227	9865	8767	10280	7710	7886	7616	8836	9437	8511	8827	10672	10315	9272	9799	9439	8551	8329	10258	8472	8113	9666	11646	8611	8692	7542	8450	10188	8474	8419	9162	9545	8226	8725	8706	7783	7878	8105	9530	9423	8514	8621	9032	10075
ENSGALG00000003308	ERLIN1	ER lipid raft associated 1 [Source:NCBI gene;Acc:423670]		6	3313	3620	3824	3448	4472	2813	3269	3650	3641	3861	2720	2847	3285	3894	3191	4204	3927	3204	2565	3049	2931	3509	3603	4940	3190	3476	2761	3612	4020	2315	3215	3790	4197	3240	3108	3447	2776	2916	3101	3528	3335	3300	3390	3929	3676
ENSGALG00000003313		myotubularin related protein 9-like, pseudogene [Source:NCBI gene;Acc:419652]		23	1494	1256	1547	1248	1370	1520	1187	1009	916	1320	1174	1196	1346	1295	1120	1469	1281	1271	1377	1557	1294	1246	1257	1698	1085	1045	1053	984	2191	1007	1280	1303	1567	1735	1701	1771	1075	1464	1083	1591	1157	1335	1227	1204	1986
ENSGALG00000003314	RILPL1	Rab interacting lysosomal protein like 1 [Source:NCBI gene;Acc:416822]	RILPL1	15	1107	1336	1534	1415	1540	713	1293	1300	1409	787	1132	1033	1166	1511	1453	1422	1487	1443	989	1313	1303	1090	1378	1913	1397	1506	1213	1373	1601	1394	1048	1449	1495	1296	1499	1080	1217	1244	1325	1179	1231	1324	1391	1353	932
ENSGALG00000003318	SNRNP35	small nuclear ribonucleoprotein U11/U12 subunit 35 [Source:NCBI gene;Acc:416823]		15	386	411	433	323	405	324	308	341	322	442	351	291	281	391	366	373	340	376	364	358	319	357	419	577	392	433	298	355	546	270	288	380	288	283	366	403	401	386	319	411	379	374	318	356	423
ENSGALG00000003319	ADAP2	ArfGAP with dual PH domains 2 [Source:NCBI gene;Acc:417409]	ADAP2	18	133	206	145	100	159	133	119	95	167	206	186	162	186	123	164	159	144	145	165	170	86	92	102	133	78	64	104	78	96	104	89	91	77	79	52	90	98	61	71	142	190	125	98	140	174
ENSGALG00000003321	RILPL2	Rab interacting lysosomal protein like 2 [Source:NCBI gene;Acc:416824]	RILPL2	15	893	932	995	898	724	777	645	713	808	1093	646	769	781	772	623	899	843	893	686	962	541	511	681	660	663	706	539	698	981	593	583	751	630	616	703	565	636	687	650	951	859	859	883	636	1015
ENSGALG00000003322	TBC1D2B	TBC1 domain family member 2B [Source:NCBI gene;Acc:415364]	TBC1D2B	10	545	829	853	897	913	399	708	869	804	386	481	498	595	888	902	833	1046	936	539	582	519	655	590	1043	937	885	689	727	938	739	648	801	822	687	830	387	730	684	831	580	764	736	882	802	521
ENSGALG00000003323	NECAB2	N-terminal EF-hand calcium binding protein 2 [Source:NCBI gene;Acc:415705]	NECAB2	11	926	1073	981	654	912	434	614	951	546	557	587	622	817	932	749	751	736	664	665	624	433	544	772	734	622	508	581	557	625	475	460	367	299	583	569	936	522	618	461	986	989	847	643	801	567
ENSGALG00000003324	PRRX1	paired related homeobox 1 [Source:NCBI gene;Acc:373941]		8	18	33	78	40	105	11	40	30	26	76	34	13	26	25	26	66	129	28	23	19	41	23	49	80	52	33	20	89	54	32	32	22	27	12	51	95	69	76	32	19	30	67	39	92	14
ENSGALG00000003325		lysine methyltransferase 5A [Source:NCBI gene;Acc:416825]		15	913	1049	906	795	1063	648	806	832	805	806	796	732	797	965	829	993	832	787	846	1029	629	604	976	1095	756	761	712	789	1096	816	579	758	761	727	786	911	822	647	803	972	967	782	782	934	847
ENSGALG00000003326	AMACR	alpha-methylacyl-CoA racemase [Source:NCBI gene;Acc:427429]		Z	512	531	639	508	488	426	354	513	473	470	606	630	711	858	841	996	933	793	630	736	513	449	572	653	522	517	354	409	507	713	692	965	880	789	710	775	684	507	772	545	489	551	500	429	557
ENSGALG00000003329	GORAB	golgin, RAB6 interacting [Source:NCBI gene;Acc:770613]	GORAB	8	1495	1740	1993	1723	1880	1455	1438	1522	1563	1670	1462	1459	1886	1728	1539	1937	1611	1551	1564	1679	1623	1867	1824	2487	1734	1844	1716	1667	2152	1724	1954	1982	1765	1806	1643	2026	1667	1773	1661	1592	1603	1720	1694	1652	1901
ENSGALG00000003331	FAF2	Fas associated factor family member 2 [Source:NCBI gene;Acc:416225]	FAF2	13	2464	2744	2587	2158	2757	1890	1827	2011	2145	2725	2130	1740	2561	2187	2132	2401	2126	2048	2087	2153	2221	2140	2526	2748	2486	2158	1978	2260	2848	2296	2242	2099	2210	1947	2210	2517	2168	1957	1924	2624	2528	2233	2122	2422	2470
ENSGALG00000003333	GHDC	GH3 domain containing [Source:NCBI gene;Acc:420028]	GHDC	27	1856	1934	2063	1802	1829	1549	1551	1644	1654	1977	1811	1542	1691	1682	1432	1858	1816	1727	1630	1685	1667	2061	2196	2319	1872	1779	1686	1787	2432	1803	1965	1989	2246	1673	2258	2134	1919	1876	1661	1977	1782	1780	1772	1607	2024
ENSGALG00000003336	DAPK2	death associated protein kinase 2 [Source:NCBI gene;Acc:100857587]	DAPK2	10	178	196	261	230	272	138	233	220	203	187	148	147	117	213	238	250	270	197	160	200	254	283	259	418	293	307	266	271	242	266	321	351	299	306	213	165	286	172	272	190	181	225	226	239	180
ENSGALG00000003337	EIF3I	eukaryotic translation initiation factor 3 subunit I [Source:NCBI gene;Acc:419653]		23	7895	8898	8117	6868	8128	6360	6320	6822	7158	9522	7232	6961	8223	7069	6989	7577	7417	6892	6814	7464	5982	6125	8038	7872	6273	5793	5341	5865	7164	5845	5983	5741	6501	4718	6430	7173	5615	5622	6146	8408	8198	7005	6753	7141	8311
ENSGALG00000003339	MTOR	mechanistic target of rapamycin [Source:NCBI gene;Acc:419455]	MTOR	21	1699	2079	2438	2170	2266	1201	1875	2188	2035	1457	1418	1214	1594	2294	1923	2154	2453	2251	1649	1564	1540	1938	1706	3174	2241	2048	1673	1894	2658	1889	1762	1952	1866	1660	2088	1496	1737	2021	1999	1809	1916	2104	2134	1991	1569
ENSGALG00000003340	GBGT1	globoside alpha-1,3-N-acetylgalactosaminyltransferase 1 [Source:NCBI gene;Acc:417163]		17	623	779	943	807	933	485	608	763	752	707	594	671	611	844	767	967	1080	760	652	769	953	946	1074	1474	1148	1110	1053	1249	1428	1135	806	1094	1134	965	1085	1220	1249	1197	1144	663	718	814	794	820	634
ENSGALG00000003344	CLTB	clathrin light chain B [Source:NCBI gene;Acc:416226]		13	8653	8659	8947	7987	9237	6153	6936	7471	8127	8265	8738	7208	7636	8260	7409	8888	8471	7961	7189	8244	9499	9589	15160	15211	11617	9670	9140	10563	13109	11066	9567	9368	10292	9200	12353	12384	11911	10327	11551	9215	7978	7721	7854	8115	8040
ENSGALG00000003345		1-phosphatidylinositol-4,5-bisphosphate phosphodiesterase delta-4-like [Source:NCBI gene;Acc:420029]		27	1749	1813	1644	1460	1839	1599	1558	1608	1686	1762	1878	1480	1930	1840	1581	1651	1786	1709	1614	1895	975	1260	1474	1479	1285	1127	1007	1073	1375	1198	1168	881	1396	958	1603	1304	1142	1412	1149	1863	1670	1419	1436	1616	2089
ENSGALG00000003348		HIG1 hypoxia inducible domain family member 2A [Source:NCBI gene;Acc:416227]		13	1580	2010	1273	1282	1043	1509	1360	1092	1314	2561	1454	1693	1621	1073	1105	1401	1448	1433	1289	1620	1213	1396	1256	1336	1468	1100	910	1161	1633	761	1223	931	1419	1060	1221	1873	1128	1051	1148	1683	1852	1099	1261	916	1972
ENSGALG00000003349	PLEKHA2	pleckstrin homology domain containing A2 [Source:NCBI gene;Acc:395435]		22	578	641	886	694	709	602	613	473	623	766	600	503	581	717	609	719	688	651	477	527	602	797	646	885	610	573	522	613	802	727	685	771	725	716	672	613	634	529	541	616	591	765	682	623	787
ENSGALG00000003353	RAI14	retinoic acid induced 14 [Source:NCBI gene;Acc:427431]	RAI14	Z	1604	2504	2581	2224	2793	1400	2212	2264	2157	1692	1801	1747	2704	3298	3283	2901	2957	3301	1941	2227	1792	1791	2042	2918	2127	2420	1868	1984	2456	2676	2374	3244	2621	2364	2538	1831	2562	2310	2370	1708	2307	2227	2187	2454	1829
ENSGALG00000003354	KCNH4	potassium voltage-gated channel subfamily H member 4 [Source:NCBI gene;Acc:772091]	KCNH4	27	108	144	115	87	91	103	93	96	103	139	146	119	61	104	95	137	120	140	209	153	105	97	115	100	97	89	78	51	82	118	98	58	136	106	98	119	110	105	24	115	133	99	86	80	135
ENSGALG00000003355	NOP16	NOP16 nucleolar protein [Source:NCBI gene;Acc:416228]	NOP16	13	1069	1039	881	759	788	685	851	629	700	1208	909	692	1115	770	730	996	688	649	811	828	561	628	861	683	726	535	497	610	841	596	614	615	627	538	602	844	606	532	517	1138	957	760	746	692	895
ENSGALG00000003356	TM2D2	TM2 domain containing 2 [Source:NCBI gene;Acc:426780]	TM2D2	22	1691	1578	1539	1183	1411	1265	1196	1312	1236	1792	1427	1114	1500	1297	1341	1582	1473	1464	1285	1267	1612	1656	2098	1969	1387	1534	1324	1530	2007	1584	1745	1664	1513	1467	1723	2004	1572	1659	1585	1801	1454	1328	1163	1240	1653
ENSGALG00000003357	FKBP8	FK506 binding protein 8 [Source:NCBI gene;Acc:420123]		28	3596	3824	3829	3543	3479	3053	3105	3041	3158	4069	3668	3006	3359	3652	2806	3682	3428	3314	2758	3503	2830	3271	3931	4004	3354	3286	2590	3063	4236	3007	3097	3287	3359	2840	3492	3883	3084	3448	3212	3830	3523	3304	3484	3057	3989
ENSGALG00000003358	UBIAD1	UbiA prenyltransferase domain containing 1 [Source:NCBI gene;Acc:419456]		21	2243	2284	2586	2280	2438	1586	1888	2314	1951	1989	1882	1673	1850	2290	2109	2473	2510	2081	1893	2154	1806	2117	2690	3550	2389	2239	2105	2375	2666	2272	2006	2346	2332	1922	2068	2356	1889	2135	1882	2389	2104	2232	2242	2142	2072
ENSGALG00000003359	RAB5C	RAB5C, member RAS oncogene family [Source:NCBI gene;Acc:395197]		27	5492	5843	6048	4872	5565	4725	4208	4809	4759	5585	5275	5039	5983	5408	4856	5788	5212	5292	4838	5504	4602	5204	6125	6709	4634	4654	4347	4968	6260	4651	5299	5094	5132	4159	5127	5656	4639	4567	4733	5849	5384	5220	4791	4889	6174
ENSGALG00000003360	ARL10	ADP ribosylation factor like GTPase 10 [Source:NCBI gene;Acc:416229]		13	171	163	153	165	173	145	171	156	155	184	166	185	142	149	161	185	124	188	175	141	81	166	215	247	214	141	118	223	277	179	202	131	183	258	124	275	175	183	195	182	150	132	162	152	189
ENSGALG00000003361	TREM-B1	triggering receptor expressed on myeloid cells B1 [Source:NCBI gene;Acc:768535]		26	80	103	79	97	116	57	87	132	65	47	61	124	118	120	161	75	168	147	81	73	138	159	201	141	65	126	139	135	122	164	97	334	146	214	165	358	189	120	151	85	95	68	95	102	74
ENSGALG00000003362	ACSS2	acyl-CoA synthetase short-chain family member 2 [Source:NCBI gene;Acc:419158]	ACSS2	20	1789	1938	2365	1957	2034	1740	1584	1732	1853	1866	1901	1865	2074	1962	1987	2119	2106	2241	1770	2084	1573	1573	1925	2091	1615	1649	1441	1664	2181	1635	1673	2090	1954	1603	1917	1602	1828	1702	1503	1905	1786	2041	1924	1787	2274
ENSGALG00000003365	RAD1	RAD1 checkpoint DNA exonuclease [Source:NCBI gene;Acc:427432]	RAD1	Z	243	300	276	172	281	206	167	172	202	238	461	405	468	366	375	466	437	396	428	469	158	221	219	316	265	202	227	256	356	316	268	385	413	282	410	539	328	403	357	259	276	238	169	247	269
ENSGALG00000003369	KAT2A	lysine acetyltransferase 2A [Source:NCBI gene;Acc:374232]	KAT2A	27	1941	1835	2122	1770	1957	1378	1654	1738	1707	1947	1938	1386	1493	1987	1620	1999	2205	1754	1744	1871	1360	1560	1980	2340	1692	1510	1452	1401	2084	1605	1393	1760	1879	1579	1638	1600	1500	1379	1520	2067	1691	1831	1740	1719	1801
ENSGALG00000003370	KIAA1191	KIAA1191 [Source:NCBI gene;Acc:416230]		13	2199	2069	1970	1874	1999	1346	1581	1965	1521	1769	1821	1865	1971	2007	1916	2158	1750	1724	1829	1876	2020	1862	2743	3046	2413	1810	1712	2283	2673	1749	2273	1771	2273	1687	1974	3458	1826	1774	1808	2342	1906	1700	1843	1756	1759
ENSGALG00000003373	BRIX1	BRX1, biogenesis of ribosomes [Source:NCBI gene;Acc:427433]		Z	1039	1232	1049	777	1103	777	732	849	832	1127	1775	1584	1958	1770	1715	1952	1700	1653	1569	1824	665	706	833	864	700	761	726	772	942	1281	1255	1496	1430	1217	1404	1556	1230	1089	1261	1106	1135	905	764	969	1015
ENSGALG00000003374	ESRP2	epithelial splicing regulatory protein 2 [Source:NCBI gene;Acc:415710]		11	9655	10736	11357	8933	10329	6056	8404	9376	8220	7883	7344	7166	6142	9688	8744	12329	11024	9543	6160	7979	10730	9870	12837	18556	10909	11936	11363	13308	13138	10911	11406	11233	10977	10097	10822	12174	10805	9646	12265	10282	9892	9801	8784	9075	7913
ENSGALG00000003377	SIMC1	SUMO interacting motifs containing 1 [Source:NCBI gene;Acc:416231]	SIMC1	13	662	603	761	699	788	452	569	646	649	565	648	649	554	847	719	799	916	761	566	731	751	777	779	1118	740	814	755	689	913	750	771	743	853	760	729	849	885	829	734	705	556	657	687	692	591
ENSGALG00000003378				14	434	281	434	387	482	258	346	458	325	242	270	236	332	450	400	417	455	377	314	412	194	310	254	377	304	281	268	245	364	300	290	250	298	240	241	258	254	304	264	462	259	375	381	423	337
ENSGALG00000003381	HERC1	HECT and RLD domain containing E3 ubiquitin protein ligase family member 1 [Source:NCBI gene;Acc:415367]	HERC1	10	5231	5808	7729	7063	8030	2979	5544	7763	5672	3339	4524	4566	4570	8714	6300	7303	8612	6903	4333	5104	5445	5820	6492	12046	7415	6336	5923	7086	7975	6409	6201	6425	6257	6405	6510	5908	6190	6853	5996	5571	5351	6670	6945	7055	3893
ENSGALG00000003383	KPNA6	karyopherin subunit alpha 6 [Source:NCBI gene;Acc:419656]		23	3845	3795	3646	3329	4054	2556	2700	3487	2867	3038	2814	2975	2935	3842	3022	3593	3619	3171	2964	3737	3113	3371	4131	5819	3826	3500	3403	3188	4475	3264	3073	3350	3558	3227	3742	4233	3864	3351	3056	4095	3497	3147	3273	3562	3340
ENSGALG00000003385	LSM4	LSM4 homolog, U6 small nuclear RNA and mRNA degradation associated [Source:NCBI gene;Acc:420128]	LSM4	28	2204	2030	1711	1832	2188	1687	1714	1598	1800	2155	1919	1637	2100	1923	1781	2076	1860	1616	2022	2026	1374	1416	1798	1972	1428	1357	1355	1282	1903	1339	1560	1293	1470	1220	1392	1640	1404	1387	1428	2347	1870	1477	1801	1922	2204
ENSGALG00000003387				Z	87	107	85	107	159	66	92	124	106	72	98	88	140	136	148	186	140	117	85	129	90	90	92	116	91	98	97	113	122	139	159	107	137	99	105	103	120	134	139	93	99	73	105	140	86
ENSGALG00000003391	EIF2AK1	eukaryotic translation initiation factor 2 alpha kinase 1 [Source:NCBI gene;Acc:395360]		14	1339	1637	1319	1158	1535	1254	1196	1451	1366	1119	1023	1209	1168	1483	1238	1406	1544	1291	967	1296	1439	1451	1714	2146	1431	1402	1310	1337	1594	1250	1487	1389	1414	1223	1508	1668	1513	1556	1317	1426	1508	1138	1139	1349	1639
ENSGALG00000003392	SBNO1	strawberry notch homolog 1 [Source:NCBI gene;Acc:427694]		15	4774	5396	5840	5175	6311	3285	4737	5393	4571	4099	4105	3903	4105	6050	5100	6156	6039	5185	4082	4636	4430	4920	5709	8850	5692	5052	5270	5818	6819	5316	4791	4812	5282	4994	5287	5294	5132	5084	5039	5084	4972	5040	5089	5545	4292
ENSGALG00000003396	NFATC3	nuclear factor of activated T-cells 3 [Source:NCBI gene;Acc:415711]	NFATC3	11	1314	1622	2329	1986	2090	888	1538	2194	1675	870	1019	1060	1179	2058	2032	2051	2436	2198	1159	1284	1504	1460	1753	2854	1922	1715	1576	1779	2183	1682	1816	1738	1862	1461	1884	1179	1775	1875	1803	1399	1494	2010	1953	1836	1160
[truncated: 13,808 more rows]
[truncated: 44 more columns]

## Sheet: up
gene_id	external_gene_name	description	hgnc_symbol	chromosome_name	EID11F_11	EID11F_20	EID11F_22	EID11F_26	EID11F_29	EID11F_3	EID11F_39	EID11F_41	EID11F_46	EID11F_6	EID11M_14	EID11M_16	EID11M_2	EID11M_24	EID11M_27	EID11M_38	EID11M_44	EID11M_48	EID11M_7	EID11M_9	EID15F_102	EID15F_54	EID15F_59	EID15F_64	EID15F_70	EID15F_74	EID15F_79	EID15F_88	EID15F_95	EID15M_100	EID15M_52	EID15M_57	EID15M_67	EID15M_72	EID15M_76	EID15M_81	EID15M_86	EID15M_93	EID15M_98	norm.EID11F_11	norm.EID11F_20	norm.EID11F_22	norm.EID11F_26	norm.EID11F_29	norm.EID11F_3
[truncated: 439 more rows]
[truncated: 44 more columns]

[truncated: 1 more sheets: down]
