# Supplementary material for: RNA-seq dataset of the chorioallantoic membrane of male and female chicken embryos, after 11 and 15 days of incubation
Source: Data Brief. 2024 Aug 14;56:110830. doi: 10.1016/j.dib.2024.110830 (PMC11388263; doi:10.1016/j.dib.2024.110830)
Supplement: Supplementary file 3 [file mmc3.xlsx]

## Sheet: Table S3_GOcluster_heatmap_Wang
GO.cluster	IC	GO.ID	term	definition	EID11_MvsF_down.genes_frequency	EID11_MvsF_down.pvalue	EID11_MvsF_down.-log10_pvalue	EID11_MvsF_down.Significant_genes	EID11_MvsF_down.Significant_genes_symbol	EID15_MvsF_down.genes_frequency	EID15_MvsF_down.pvalue	EID15_MvsF_down.-log10_pvalue	EID15_MvsF_down.Significant_genes	EID15_MvsF_down.Significant_genes_symbol	EID11_MvsF_up.genes_frequency	EID11_MvsF_up.pvalue	EID11_MvsF_up.-log10_pvalue	EID11_MvsF_up.Significant_genes	EID11_MvsF_up.Significant_genes_symbol	EID15_MvsF_up.genes_frequency	EID15_MvsF_up.pvalue	EID15_MvsF_up.-log10_pvalue	EID15_MvsF_up.Significant_genes	EID15_MvsF_up.Significant_genes_symbol
1	8.83	GO:0035336	long-chain fatty-acyl-CoA metabolic process	The chemical reactions and pathways involving long-chain fatty-acyl-CoAs, any derivative of coenzyme A in which the sulfhydryl group is in a thioester linkage with a long-chain fatty-acyl group. Long-chain fatty-acyl-CoAs have chain lengths of C13 or more.	22.222% (2/9)	0.002471266	2.61	ENSGALG00000014730;ENSGALG00000040418	ELOVL7;DGAT2	0% (0/9)	1	0	NA	NA	0% (0/9)	1	0	NA	NA	0% (0/9)	1	0	NA	NA
1	7.97	GO:0035337	fatty-acyl-CoA metabolic process	The chemical reactions and pathways involving a fatty-acyl-CoA, any derivative of coenzyme A in which the sulfhydryl group is in thiolester linkage with a fatty-acyl group.	14.286% (2/14)	0.006076894	2.22	ENSGALG00000014730;ENSGALG00000040418	ELOVL7;DGAT2	0% (0/14)	1	0	NA	NA	7.143% (1/14)	0.3439564	0.46	NA	NA	7.143% (1/14)	0.3429976	0.46	NA	NA
2	8.66	GO:2000232	regulation of rRNA processing	NA	0% (0/13)	1	0	NA	NA	0% (0/13)	1	0	NA	NA	23.077% (3/13)	0.005911403	2.23	ENSGALG00000013510;ENSGALG00000015288;ENSGALG00000020569	UTP15;RIOK2;DIMT1	23.077% (3/13)	0.005855357	2.23	ENSGALG00000013510;ENSGALG00000015288;ENSGALG00000020569	UTP15;RIOK2;DIMT1
2	9.15	GO:2000234	positive regulation of rRNA processing	NA	0% (0/8)	1	0	NA	NA	0% (0/8)	1	0	NA	NA	37.5% (3/8)	0.001292247	2.89	ENSGALG00000013510;ENSGALG00000015288;ENSGALG00000020569	UTP15;RIOK2;DIMT1	37.5% (3/8)	0.001279509	2.89	ENSGALG00000013510;ENSGALG00000015288;ENSGALG00000020569	UTP15;RIOK2;DIMT1
2	8.39	GO:0008334	histone mRNA metabolic process	The chemical reactions and pathways involving an mRNA encoding a histone.	0% (0/15)	1	0	NA	NA	0% (0/15)	1	0	NA	NA	20% (3/15)	0.00900128	2.05	ENSGALG00000000215;ENSGALG00000002087;ENSGALG00000014810	DCP2;NCBP1;TENT2	20% (3/15)	0.008917277	2.05	ENSGALG00000000215;ENSGALG00000002087;ENSGALG00000014810	DCP2;NCBP1;TENT2
2	5.87	GO:0090305	nucleic acid phosphodiester bond hydrolysis	The nucleic acid metabolic process in which the phosphodiester bonds between nucleotides are cleaved by hydrolysis.	9.877% (8/81)	3.768309e-07	6.42	ENSGALG00000046681;ENSGALG00000047682;ENSGALG00000047839;ENSGALG00000049219;ENSGALG00000050520;ENSGALG00000051123;ENSGALG00000051422;ENSGALG00000053933	;;;;;;;	9.877% (8/81)	4.94516e-08	7.31	ENSGALG00000046681;ENSGALG00000047682;ENSGALG00000047839;ENSGALG00000049219;ENSGALG00000050520;ENSGALG00000051123;ENSGALG00000051422;ENSGALG00000053933	;;;;;;;	1.235% (1/81)	0.9134714	0.04	NA	NA	1.235% (1/81)	0.9127345	0.04	NA	NA
2	6.17	GO:0090501	RNA phosphodiester bond hydrolysis	The RNA metabolic process in which the phosphodiester bonds between ribonucleotides are cleaved by hydrolysis.	12.5% (8/64)	5.8274e-08	7.23	ENSGALG00000046681;ENSGALG00000047682;ENSGALG00000047839;ENSGALG00000049219;ENSGALG00000050520;ENSGALG00000051123;ENSGALG00000051422;ENSGALG00000053933	;;;;;;;	12.5% (8/64)	7.427873e-09	8.13	ENSGALG00000046681;ENSGALG00000047682;ENSGALG00000047839;ENSGALG00000049219;ENSGALG00000050520;ENSGALG00000051123;ENSGALG00000051422;ENSGALG00000053933	;;;;;;;	1.562% (1/64)	0.8551354	0.07	NA	NA	1.562% (1/64)	0.8541624	0.07	NA	NA
2	6.4	GO:0090502	RNA phosphodiester bond hydrolysis, endonucleolytic	The chemical reactions and pathways involving the hydrolysis of internal 3',5'-phosphodiester bonds in one or two strands of ribonucleotides.	21.053% (8/38)	7.696467e-10	9.11	ENSGALG00000046681;ENSGALG00000047682;ENSGALG00000047839;ENSGALG00000049219;ENSGALG00000050520;ENSGALG00000051123;ENSGALG00000051422;ENSGALG00000053933	;;;;;;;	21.053% (8/38)	9.382347e-11	10.03	ENSGALG00000046681;ENSGALG00000047682;ENSGALG00000047839;ENSGALG00000049219;ENSGALG00000050520;ENSGALG00000051123;ENSGALG00000051422;ENSGALG00000053933	;;;;;;;	0% (0/38)	1	0	NA	NA	0% (0/38)	1	0	NA	NA
1	5.9	GO:0071897	DNA biosynthetic process	The biosynthetic process resulting in the formation of DNA.	4.31% (5/116)	0.003014931	2.52	ENSGALG00000046681;ENSGALG00000047682;ENSGALG00000047839;ENSGALG00000049219;ENSGALG00000051123	;;;;	4.31% (5/116)	0.0009620528	3.02	ENSGALG00000046681;ENSGALG00000047682;ENSGALG00000047839;ENSGALG00000049219;ENSGALG00000051123	;;;;	2.586% (3/116)	0.6733034	0.17	NA	NA	2.586% (3/116)	0.6710371	0.17	NA	NA
1	7.47	GO:0006289	nucleotide-excision repair	A DNA repair process in which a small region of the strand surrounding the damage is removed from the DNA helix as an oligonucleotide. The small gap left in the DNA helix is filled in by the sequential action of DNA polymerase and DNA ligase. Nucleotide excision repair recognizes a wide range of substrates, including damage caused by UV irradiation (pyrimidine dimers and 6-4 photoproducts) and ch…	2.941% (1/34)	0.2522187	0.6	NA	NA	0% (0/34)	1	0	NA	NA	17.647% (6/34)	0.0004301752	3.37	ENSGALG00000002399;ENSGALG00000012618;ENSGALG00000014732;ENSGALG00000014956;ENSGALG00000015540;ENSGALG00000028998	;FANCC;ERCC8;POLK;RAD23B;XPA	17.647% (6/34)	0.000422402	3.37	ENSGALG00000002399;ENSGALG00000012618;ENSGALG00000014732;ENSGALG00000014956;ENSGALG00000015540;ENSGALG00000028998	;FANCC;ERCC8;POLK;RAD23B;XPA
1	6.64	GO:0015074	DNA integration	The process in which a DNA segment is incorporated into another, usually larger, DNA molecule such as a chromosome.	30.435% (7/23)	5.450645e-10	9.26	ENSGALG00000046681;ENSGALG00000047426;ENSGALG00000049219;ENSGALG00000050520;ENSGALG00000051123;ENSGALG00000051422;ENSGALG00000053933	;;;;;;	30.435% (7/23)	8.607852e-11	10.07	ENSGALG00000046681;ENSGALG00000047426;ENSGALG00000049219;ENSGALG00000050520;ENSGALG00000051123;ENSGALG00000051422;ENSGALG00000053933	;;;;;;	4.348% (1/23)	0.4998418	0.3	NA	NA	4.348% (1/23)	0.4986398	0.3	NA	NA
1	3.81	GO:0006259	DNA metabolic process	Any cellular metabolic process involving deoxyribonucleic acid. This is one of the two main types of nucleic acid, consisting of a long, unbranched macromolecule formed from one, or more commonly, two, strands of linked deoxyribonucleotides.	2.062% (12/582)	0.003569183	2.45	ENSGALG00000007510;ENSGALG00000007821;ENSGALG00000016467;ENSGALG00000046681;ENSGALG00000047426;ENSGALG00000047682;ENSGALG00000047839;ENSGALG00000049219;ENSGALG00000050520;ENSGALG00000051123;ENSGALG00000051422;ENSGALG00000053933	CETN1;DNAJA3;SMC6;;;;;;;;;	1.718% (10/582)	0.004409917	2.36	ENSGALG00000016467;ENSGALG00000046681;ENSGALG00000047426;ENSGALG00000047682;ENSGALG00000047839;ENSGALG00000049219;ENSGALG00000050520;ENSGALG00000051123;ENSGALG00000051422;ENSGALG00000053933	SMC6;;;;;;;;;	3.265% (19/582)	0.364699	0.44	NA	NA	3.265% (19/582)	0.3590458	0.44	NA	NA
1	5.4	GO:0006310	DNA recombination	Any process in which a new genotype is formed by reassortment of genes resulting in gene combinations different from those that were present in the parents. In eukaryotes genetic recombination can occur by chromosome assortment, intrachromosomal recombination, or nonreciprocal interchromosomal recombination. Interchromosomal recombination occurs by crossing over. In bacteria it may occur by genet…	3.209% (6/187)	0.005072335	2.29	ENSGALG00000016467;ENSGALG00000046681;ENSGALG00000047682;ENSGALG00000047839;ENSGALG00000049219;ENSGALG00000051123	SMC6;;;;;	3.209% (6/187)	0.001384225	2.86	ENSGALG00000016467;ENSGALG00000046681;ENSGALG00000047682;ENSGALG00000047839;ENSGALG00000049219;ENSGALG00000051123	SMC6;;;;;	3.209% (6/187)	0.4806512	0.32	NA	NA	3.209% (6/187)	0.4773379	0.32	NA	NA
3	7.3	GO:0097352	autophagosome maturation	Removal of PI3P and Atg8/LC3 after the closure of the phagophore and before the fusion with the endosome/lysosome (e.g. mammals and insects) or vacuole (yeast), and that very likely destabilizes other Atg proteins and thus enables their efficient dissociation and recycling.	0% (0/44)	1	0	NA	NA	0% (0/44)	1	0	NA	NA	13.636% (6/44)	0.001761776	2.75	ENSGALG00000001986;ENSGALG00000002345;ENSGALG00000012585;ENSGALG00000035773;ENSGALG00000036259;ENSGALG00000054205	VCP;ATG12;UBQLN1;PIK3C3;;	11.364% (5/44)	0.009197264	2.04	ENSGALG00000001986;ENSGALG00000002345;ENSGALG00000012585;ENSGALG00000035773;ENSGALG00000054205	VCP;ATG12;UBQLN1;PIK3C3;
3	6.96	GO:0009062	fatty acid catabolic process	The chemical reactions and pathways resulting in the breakdown of a fatty acid, any of the aliphatic monocarboxylic acids that can be liberated by hydrolysis from naturally occurring fats and oils. Fatty acids are predominantly straight-chain acids of 4 to 24 carbon atoms, which may be saturated or unsaturated; branched fatty acids and hydroxy fatty acids also occur, and very long chain acids of …	6.122% (3/49)	0.008232211	2.08	ENSGALG00000011211;ENSGALG00000013780;ENSGALG00000015591	HACL1;AIG1;ACOX3	2.041% (1/49)	0.2767927	0.56	NA	NA	2.041% (1/49)	0.7719086	0.11	NA	NA	2.041% (1/49)	0.7707376	0.11	NA	NA
3	6.13	GO:0016054	organic acid catabolic process	The chemical reactions and pathways resulting in the breakdown of organic acids, any acidic compound containing carbon in covalent linkage.	4.673% (5/107)	0.0021206	2.67	ENSGALG00000006482;ENSGALG00000011211;ENSGALG00000013780;ENSGALG00000015053;ENSGALG00000015591	FAH;HACL1;AIG1;GLDC;ACOX3	1.869% (2/107)	0.1561303	0.81	NA	NA	1.869% (2/107)	0.8309243	0.08	NA	NA	2.804% (3/107)	0.6168543	0.21	NA	NA
3	6.13	GO:0046395	carboxylic acid catabolic process	The chemical reactions and pathways resulting in the breakdown of carboxylic acids, any organic acid containing one or more carboxyl (-COOH) groups.	4.673% (5/107)	0.0021206	2.67	ENSGALG00000006482;ENSGALG00000011211;ENSGALG00000013780;ENSGALG00000015053;ENSGALG00000015591	FAH;HACL1;AIG1;GLDC;ACOX3	1.869% (2/107)	0.1561303	0.81	NA	NA	1.869% (2/107)	0.8309243	0.08	NA	NA	2.804% (3/107)	0.6168543	0.21	NA	NA
4	6.61	GO:0006497	protein lipidation	The covalent attachment of lipid groups to an amino acid in a protein.	1.471% (1/68)	0.4413871	0.36	NA	NA	2.941% (2/68)	0.07354268	1.13	NA	NA	10.294% (7/68)	0.003864352	2.41	ENSGALG00000002345;ENSGALG00000015349;ENSGALG00000015682;ENSGALG00000027428;ENSGALG00000027714;ENSGALG00000035773;ENSGALG00000053878	ATG12;;UGCG;ZDHHC21;ATG10;PIK3C3;	10.294% (7/68)	0.003792441	2.42	ENSGALG00000002345;ENSGALG00000015349;ENSGALG00000015682;ENSGALG00000027428;ENSGALG00000027714;ENSGALG00000035773;ENSGALG00000053878	ATG12;;UGCG;ZDHHC21;ATG10;PIK3C3;
4	6.58	GO:0042158	lipoprotein biosynthetic process	The chemical reactions and pathways resulting in the formation of any conjugated, water-soluble protein in which the covalently attached nonprotein group consists of a lipid or lipids.	1.449% (1/69)	0.4461669	0.35	NA	NA	2.899% (2/69)	0.07542627	1.12	NA	NA	10.145% (7/69)	0.004194287	2.38	ENSGALG00000002345;ENSGALG00000015349;ENSGALG00000015682;ENSGALG00000027428;ENSGALG00000027714;ENSGALG00000035773;ENSGALG00000053878	ATG12;;UGCG;ZDHHC21;ATG10;PIK3C3;	10.145% (7/69)	0.004116589	2.39	ENSGALG00000002345;ENSGALG00000015349;ENSGALG00000015682;ENSGALG00000027428;ENSGALG00000027714;ENSGALG00000035773;ENSGALG00000053878	ATG12;;UGCG;ZDHHC21;ATG10;PIK3C3;
4	7.51	GO:0007260	tyrosine phosphorylation of STAT protein	The process of introducing a phosphate group to a tyrosine residue of a STAT (Signal Transducer and Activator of Transcription) protein.	0% (0/27)	1	0	NA	NA	0% (0/27)	1	0	NA	NA	7.407% (2/27)	0.1900802	0.72	NA	NA	14.815% (4/27)	0.007656414	2.12	ENSGALG00000000273;ENSGALG00000014716;ENSGALG00000014884;ENSGALG00000030800	FER;IL6ST;ISL1;IL31RA
4	8.59	GO:1902914	regulation of protein polyubiquitination	NA	0% (0/13)	1	0	NA	NA	0% (0/13)	1	0	NA	NA	23.077% (3/13)	0.005911403	2.23	ENSGALG00000001782;ENSGALG00000003547;ENSGALG00000014851	PLAA;SKP2;FBXO4	23.077% (3/13)	0.005855357	2.23	ENSGALG00000001782;ENSGALG00000003547;ENSGALG00000014851	PLAA;SKP2;FBXO4
4	2.9	GO:0044260	cellular macromolecule metabolic process	The chemical reactions and pathways involving macromolecules, any molecule of high relative molecular mass, the structure of which essentially comprises the multiple repetition of units derived, actually or conceptually, from molecules of low relative molecular mass, as carried out by individual cells.	1.399% (26/1858)	0.004904527	2.31	ENSGALG00000001883;ENSGALG00000005959;ENSGALG00000007510;ENSGALG00000007767;ENSGALG00000007821;ENSGALG00000008475;ENSGALG00000008870;ENSGALG00000011304;ENSGALG00000016024;ENSGALG00000016320;ENSGALG00000016467;ENSGALG00000031355;ENSGALG00000035733;ENSGALG00000040263;ENSGALG00000041200;ENSGALG00000041500;ENSGALG00000046681;ENSGALG00000047426;ENSGALG00000047682;ENSGALG00000047839;ENSGALG00000048542;…	ST6GALNAC2;GLMN;CETN1;DIS3L2;DNAJA3;ARRDC1;ZDHHC6;NGLY1;SETD4;FBXO9;SMC6;;CCR7;RPL17;ZNF706;;;;;;;;;;;	1.076% (20/1858)	0.01355714	1.87	NA	NA	3.767% (70/1858)	0.01615896	1.79	NA	NA	3.552% (66/1858)	0.05561708	1.25	NA	NA
4	9.62	GO:0018344	protein geranylgeranylation	The covalent attachment of a geranylgeranyl group to a protein.	0% (0/5)	1	0	NA	NA	0% (0/5)	1	0	NA	NA	40% (2/5)	0.008252299	2.08	ENSGALG00000008197;ENSGALG00000015397	PGGT1B;FNTA	40% (2/5)	0.008197653	2.09	ENSGALG00000008197;ENSGALG00000015397	PGGT1B;FNTA
5	5.83	GO:0006643	membrane lipid metabolic process	The chemical reactions and pathways involving membrane lipids, any lipid found in or associated with a biological membrane.	0.826% (1/121)	0.6461792	0.19	NA	NA	0.826% (1/121)	0.5520971	0.26	NA	NA	4.959% (6/121)	0.1498728	0.82	NA	NA	7.438% (9/121)	0.009534092	2.02	ENSGALG00000001573;ENSGALG00000013493;ENSGALG00000014798;ENSGALG00000014933;ENSGALG00000014952;ENSGALG00000015081;ENSGALG00000015349;ENSGALG00000015682;ENSGALG00000053878	P2RX1;SPTLC1;SERINC5;HEXB;CERT1;ACER2;;UGCG;
5	6.8	GO:0006672	ceramide metabolic process	The chemical reactions and pathways involving ceramides, any N-acylated sphingoid.	0% (0/60)	1	0	NA	NA	0% (0/60)	1	0	NA	NA	6.667% (4/60)	0.1017338	0.99	NA	NA	10% (6/60)	0.008292011	2.08	ENSGALG00000001573;ENSGALG00000013493;ENSGALG00000014933;ENSGALG00000014952;ENSGALG00000015081;ENSGALG00000015682	P2RX1;SPTLC1;HEXB;CERT1;ACER2;UGCG
5	1.46	GO:0043170	macromolecule metabolic process	The chemical reactions and pathways involving macromolecules, any molecule of high relative molecular mass, the structure of which essentially comprises the multiple repetition of units derived, actually or conceptually, from molecules of low relative molecular mass.	0.936% (49/5236)	0.1897672	0.72	NA	NA	0.707% (37/5236)	0.3036871	0.52	NA	NA	3.419% (179/5236)	0.002708487	2.57	ENSGALG00000000151;ENSGALG00000000215;ENSGALG00000000247;ENSGALG00000000264;ENSGALG00000000273;ENSGALG00000000280;ENSGALG00000001263;ENSGALG00000001668;ENSGALG00000001765;ENSGALG00000001782;ENSGALG00000001801;ENSGALG00000001864;ENSGALG00000001947;ENSGALG00000001954;ENSGALG00000001986;ENSGALG00000002009;ENSGALG00000002014;ENSGALG00000002022;ENSGALG00000002087;ENSGALG00000002183;ENSGALG00000002249;…	ADAMTS19;DCP2;WDR36;;FER;EFNA5;GTF2IRD1;UBE2R2;CAAP1;PLAA;IFT74;C9orf72;ELP1;APTX;VCP;FANCG;SMU1;B4GALT1;NCBP1;PRR16;AGO1;DTWD2;ATG12;;CREB3;MRPL17;SUB1;TARS;ADAMTS12;BRIX1;PRLR;SKP2;;NUP155;GDNF;RICTOR;DAB2;AP3B1;EYA2;ZNF608;PPIC;PRDM6;ZBTB5;POLR1E;GALNT11;PGGT1B;FEM1C;CASP18;PAX9;SECISBP2;TDRD7;TLE1;UBQLN1;;RMI1;NAA35;ZCCHC6;DAPK1;FANCC;PTCH1;CDC14B;HABP4;ZNF367;UTP15;MEF2C;FAM172A;TTC37;ELL2;C…	3.38% (177/5236)	0.004543628	2.34	ENSGALG00000000104;ENSGALG00000000151;ENSGALG00000000215;ENSGALG00000000247;ENSGALG00000000264;ENSGALG00000000273;ENSGALG00000001573;ENSGALG00000001668;ENSGALG00000001765;ENSGALG00000001782;ENSGALG00000001801;ENSGALG00000001864;ENSGALG00000001947;ENSGALG00000001954;ENSGALG00000001986;ENSGALG00000002009;ENSGALG00000002014;ENSGALG00000002022;ENSGALG00000002087;ENSGALG00000002250;ENSGALG00000002345;…	;ADAMTS19;DCP2;WDR36;;FER;P2RX1;UBE2R2;CAAP1;PLAA;IFT74;C9orf72;ELP1;APTX;VCP;FANCG;SMU1;B4GALT1;NCBP1;DTWD2;ATG12;;MRPL17;CBFA2T2;TARS;ADAMTS12;BRIX1;PRLR;SKP2;MMP2;;NUP155;GDNF;RICTOR;AP3B1;ZNF608;PPIC;PRDM6;ZBTB5;POLR1E;AGTR2;PGGT1B;FEM1C;SECISBP2;SEMA4D;TDRD7;TLE1;UBQLN1;;RMI1;NAA35;ZCCHC6;DAPK1;FANCC;PTCH1;CDC14B;HABP4;UTP15;MEF2C;FAM172A;TTC37;CAST;ERAP1;PHAX;SKIV2L2;IL6ST;MAP3K1;;PLK2;PDE4…
5	1.27	GO:0071704	organic substance metabolic process	The chemical reactions and pathways involving an organic substance, any molecular entity containing carbon.	1.005% (62/6167)	0.01803164	1.74	NA	NA	0.762% (47/6167)	0.0610785	1.21	NA	NA	3.275% (202/6167)	0.0103423	1.99	NA	NA	3.275% (202/6167)	0.00828122	2.08	ENSGALG00000000104;ENSGALG00000000151;ENSGALG00000000215;ENSGALG00000000241;ENSGALG00000000247;ENSGALG00000000264;ENSGALG00000000273;ENSGALG00000001573;ENSGALG00000001668;ENSGALG00000001765;ENSGALG00000001782;ENSGALG00000001801;ENSGALG00000001864;ENSGALG00000001947;ENSGALG00000001954;ENSGALG00000001986;ENSGALG00000002009;ENSGALG00000002014;ENSGALG00000002022;ENSGALG00000002087;ENSGALG00000002187;…	;ADAMTS19;DCP2;STARD4;WDR36;;FER;P2RX1;UBE2R2;CAAP1;PLAA;IFT74;C9orf72;ELP1;APTX;VCP;FANCG;SMU1;B4GALT1;NCBP1;HSD17B4;DTWD2;ATG12;;MRPL17;CBFA2T2;TARS;ADAMTS12;AMACR;BRIX1;AGXT2;PRLR;SKP2;NADK2;MMP2;;NUP155;GDNF;RICTOR;AP3B1;ZNF608;SNCAIP;PPIC;PRDM6;ZBTB5;POLR1E;AGTR2;NME1;MTAP;PGGT1B;FEM1C;SECISBP2;SEMA4D;TDRD7;TLE1;IDNK;UBQLN1;;RMI1;NAA35;ZCCHC6;DAPK1;FANCC;PTCH1;PRXL2C;CDC14B;HABP4;SPTLC1;UTP1…
5	3.74	GO:0006508	proteolysis	The hydrolysis of proteins into smaller polypeptides and/or amino acids by cleavage of their peptide bonds.	1.889% (18/953)	0.000902064	3.04	ENSGALG00000005959;ENSGALG00000007533;ENSGALG00000008475;ENSGALG00000010187;ENSGALG00000011304;ENSGALG00000016320;ENSGALG00000020084;ENSGALG00000028363;ENSGALG00000031355;ENSGALG00000040856;ENSGALG00000045131;ENSGALG00000046681;ENSGALG00000046789;ENSGALG00000047682;ENSGALG00000047839;ENSGALG00000048542;ENSGALG00000049219;ENSGALG00000051123	GLMN;NPEPL1;ARRDC1;SLC1A1;NGLY1;FBXO9;CAPN13;SPG7;;CPNE1;;;;;;;;	1.679% (16/953)	0.0003398202	3.47	ENSGALG00000005959;ENSGALG00000007533;ENSGALG00000010187;ENSGALG00000016320;ENSGALG00000024332;ENSGALG00000028363;ENSGALG00000031355;ENSGALG00000041934;ENSGALG00000045131;ENSGALG00000046681;ENSGALG00000046789;ENSGALG00000047682;ENSGALG00000047839;ENSGALG00000048542;ENSGALG00000049219;ENSGALG00000051123	GLMN;NPEPL1;SLC1A1;FBXO9;CDC34;SPG7;;THOP1;;;;;;;;	3.043% (29/953)	0.4696628	0.33	NA	NA	3.148% (30/953)	0.3840234	0.42	NA	NA
5	6.67	GO:0009308	amine metabolic process	The chemical reactions and pathways involving any organic compound that is weakly basic in character and contains an amino or a substituted amino group. Amines are called primary, secondary, or tertiary according to whether one, two, or three carbon atoms are attached to the nitrogen atom.	6.667% (3/45)	0.006496286	2.19	ENSGALG00000003614;ENSGALG00000010187;ENSGALG00000033522	AZIN2;SLC1A1;	6.667% (3/45)	0.003162349	2.5	ENSGALG00000004491;ENSGALG00000010187;ENSGALG00000033522	DMGDH;SLC1A1;	2.222% (1/45)	0.7425875	0.13	NA	NA	2.222% (1/45)	0.7413743	0.13	NA	NA
6	8.83	GO:0030574	collagen catabolic process	The proteolytic chemical reactions and pathways resulting in the breakdown of collagen in the extracellular matrix, usually carried out by proteases secreted by nearby cells.	0% (0/10)	1	0	NA	NA	0% (0/10)	1	0	NA	NA	0% (0/10)	1	0	NA	NA	30% (3/10)	0.002623775	2.58	ENSGALG00000000461;ENSGALG00000003580;ENSGALG00000017183	MRC2;MMP2;MMP13
6	2.05	GO:0034641	cellular nitrogen compound metabolic process	The chemical reactions and pathways involving various organic and inorganic nitrogenous compounds, as carried out by individual cells.	0.915% (31/3389)	0.3436627	0.46	NA	NA	0.679% (23/3389)	0.4721137	0.33	NA	NA	3.541% (120/3389)	0.009261346	2.03	ENSGALG00000000215;ENSGALG00000000247;ENSGALG00000000273;ENSGALG00000001263;ENSGALG00000001801;ENSGALG00000001947;ENSGALG00000001954;ENSGALG00000002009;ENSGALG00000002014;ENSGALG00000002087;ENSGALG00000002183;ENSGALG00000002187;ENSGALG00000002249;ENSGALG00000002250;ENSGALG00000002399;ENSGALG00000002523;ENSGALG00000002605;ENSGALG00000003248;ENSGALG00000003288;ENSGALG00000003373;ENSGALG00000003558;…	DCP2;WDR36;FER;GTF2IRD1;IFT74;ELP1;APTX;FANCG;SMU1;NCBP1;PRR16;HSD17B4;AGO1;DTWD2;;CREB3;MRPL17;SUB1;TARS;BRIX1;NADK2;GDNF;DAB2;AP3B1;ZNF608;PRDM6;ZBTB5;POLR1E;MTAP;PAX9;SECISBP2;TLE1;;RMI1;ZCCHC6;DAPK1;FANCC;PTCH1;PRXL2C;HABP4;ZNF367;SPTLC1;UTP15;MEF2C;FAM172A;TTC37;ELL2;PHAX;SKIV2L2;;ERCC8;PIK3R1;CDK7;TENT2;PRKAA1;C7;FBXO4;ZNF131;MRPS30;ISL1;PELO;ENC1;HEXB;GFM2;HMGCR;POLK;MRPS27;RPS6;PSIP1;SMC5…	3.57% (121/3389)	0.005822429	2.23	ENSGALG00000000215;ENSGALG00000000247;ENSGALG00000000273;ENSGALG00000001573;ENSGALG00000001801;ENSGALG00000001947;ENSGALG00000001954;ENSGALG00000002009;ENSGALG00000002014;ENSGALG00000002087;ENSGALG00000002187;ENSGALG00000002250;ENSGALG00000002399;ENSGALG00000002605;ENSGALG00000003096;ENSGALG00000003288;ENSGALG00000003373;ENSGALG00000003432;ENSGALG00000003558;ENSGALG00000003716;ENSGALG00000004390;…	DCP2;WDR36;FER;P2RX1;IFT74;ELP1;APTX;FANCG;SMU1;NCBP1;HSD17B4;DTWD2;;MRPL17;CBFA2T2;TARS;BRIX1;AGXT2;NADK2;GDNF;AP3B1;ZNF608;PRDM6;ZBTB5;POLR1E;AGTR2;NME1;MTAP;SECISBP2;SEMA4D;TLE1;;RMI1;ZCCHC6;DAPK1;FANCC;PTCH1;PRXL2C;HABP4;SPTLC1;UTP15;MEF2C;FAM172A;TTC37;PHAX;SKIV2L2;;ERCC8;PIK3R1;CDK7;TENT2;PRKAA1;C7;FBXO4;ZNF131;MRPS30;ISL1;ENC1;HEXB;GFM2;HMGCR;POLK;MRPS27;ACER2;RPS6;PSIP1;SMC5;TLE4;NFIL3;GI…
6	1.5	GO:0006807	nitrogen compound metabolic process	The chemical reactions and pathways involving organic or inorganic compounds that contain nitrogen.	0.982% (54/5500)	0.06700278	1.17	NA	NA	0.727% (40/5500)	0.2023142	0.69	NA	NA	3.4% (187/5500)	0.002382869	2.62	ENSGALG00000000151;ENSGALG00000000215;ENSGALG00000000247;ENSGALG00000000264;ENSGALG00000000273;ENSGALG00000000280;ENSGALG00000001263;ENSGALG00000001668;ENSGALG00000001765;ENSGALG00000001782;ENSGALG00000001801;ENSGALG00000001864;ENSGALG00000001947;ENSGALG00000001954;ENSGALG00000001986;ENSGALG00000002009;ENSGALG00000002014;ENSGALG00000002022;ENSGALG00000002087;ENSGALG00000002183;ENSGALG00000002187;…	ADAMTS19;DCP2;WDR36;;FER;EFNA5;GTF2IRD1;UBE2R2;CAAP1;PLAA;IFT74;C9orf72;ELP1;APTX;VCP;FANCG;SMU1;B4GALT1;NCBP1;PRR16;HSD17B4;AGO1;DTWD2;ATG12;;CREB3;MRPL17;SUB1;TARS;ADAMTS12;BRIX1;PRLR;SKP2;NADK2;GDNF;RICTOR;DAB2;AP3B1;EYA2;ZNF608;SNCAIP;PPIC;PRDM6;ZBTB5;POLR1E;GALNT11;MTAP;PGGT1B;FEM1C;CASP18;PAX9;SECISBP2;TLE1;UBQLN1;;RMI1;NAA35;ZCCHC6;DAPK1;FANCC;PTCH1;PRXL2C;CDC14B;HABP4;ZNF367;SPTLC1;UTP15;…	3.4% (187/5500)	0.001895602	2.72	ENSGALG00000000151;ENSGALG00000000215;ENSGALG00000000247;ENSGALG00000000264;ENSGALG00000000273;ENSGALG00000001573;ENSGALG00000001668;ENSGALG00000001765;ENSGALG00000001782;ENSGALG00000001801;ENSGALG00000001864;ENSGALG00000001947;ENSGALG00000001954;ENSGALG00000001986;ENSGALG00000002009;ENSGALG00000002014;ENSGALG00000002022;ENSGALG00000002087;ENSGALG00000002187;ENSGALG00000002250;ENSGALG00000002345;…	ADAMTS19;DCP2;WDR36;;FER;P2RX1;UBE2R2;CAAP1;PLAA;IFT74;C9orf72;ELP1;APTX;VCP;FANCG;SMU1;B4GALT1;NCBP1;HSD17B4;DTWD2;ATG12;;MRPL17;CBFA2T2;TARS;ADAMTS12;BRIX1;AGXT2;PRLR;SKP2;NADK2;MMP2;GDNF;RICTOR;AP3B1;ZNF608;SNCAIP;PPIC;PRDM6;ZBTB5;POLR1E;AGTR2;NME1;MTAP;PGGT1B;FEM1C;SECISBP2;SEMA4D;TLE1;UBQLN1;;RMI1;NAA35;ZCCHC6;DAPK1;FANCC;PTCH1;PRXL2C;CDC14B;HABP4;SPTLC1;UTP15;MEF2C;FAM172A;TTC37;RFESD;CAST;…
6	1.19	GO:0008152	metabolic process	The chemical reactions and pathways, including anabolism and catabolism, by which living organisms transform chemical substances. Metabolic processes typically transform small molecules, but also include macromolecular processes such as DNA repair and replication, and protein synthesis and degradation.	0.962% (62/6444)	0.05819952	1.24	NA	NA	0.729% (47/6444)	0.1399176	0.85	NA	NA	3.274% (211/6444)	0.006931811	2.16	ENSGALG00000000151;ENSGALG00000000215;ENSGALG00000000241;ENSGALG00000000247;ENSGALG00000000264;ENSGALG00000000273;ENSGALG00000000280;ENSGALG00000001263;ENSGALG00000001668;ENSGALG00000001765;ENSGALG00000001782;ENSGALG00000001801;ENSGALG00000001864;ENSGALG00000001947;ENSGALG00000001954;ENSGALG00000001986;ENSGALG00000002009;ENSGALG00000002014;ENSGALG00000002022;ENSGALG00000002087;ENSGALG00000002183;…	ADAMTS19;DCP2;STARD4;WDR36;;FER;EFNA5;GTF2IRD1;UBE2R2;CAAP1;PLAA;IFT74;C9orf72;ELP1;APTX;VCP;FANCG;SMU1;B4GALT1;NCBP1;PRR16;HSD17B4;AGO1;DTWD2;ATG12;;CREB3;MRPL17;SUB1;TARS;ADAMTS12;AMACR;BRIX1;PRLR;SKP2;NADK2;;NUP155;GDNF;RICTOR;DAB2;WDR41;AP3B1;EYA2;ZNF608;SNCAIP;PPIC;PRDM6;ZBTB5;POLR1E;GALNT11;MTAP;PGGT1B;FEM1C;CASP18;PAX9;SECISBP2;TDRD7;TLE1;IDNK;UBQLN1;;RMI1;NAA35;ZCCHC6;DAPK1;FANCC;PTCH1;PR…	3.305% (213/6444)	0.002488141	2.6	ENSGALG00000000104;ENSGALG00000000151;ENSGALG00000000215;ENSGALG00000000241;ENSGALG00000000247;ENSGALG00000000264;ENSGALG00000000273;ENSGALG00000000461;ENSGALG00000001573;ENSGALG00000001668;ENSGALG00000001765;ENSGALG00000001782;ENSGALG00000001801;ENSGALG00000001864;ENSGALG00000001947;ENSGALG00000001954;ENSGALG00000001986;ENSGALG00000002009;ENSGALG00000002014;ENSGALG00000002022;ENSGALG00000002087;…	;ADAMTS19;DCP2;STARD4;WDR36;;FER;MRC2;P2RX1;UBE2R2;CAAP1;PLAA;IFT74;C9orf72;ELP1;APTX;VCP;FANCG;SMU1;B4GALT1;NCBP1;HSD17B4;DTWD2;ATG12;;MRPL17;CBFA2T2;TARS;ADAMTS12;AMACR;BRIX1;AGXT2;PRLR;SKP2;NADK2;MMP2;;NUP155;GDNF;RICTOR;WDR41;AP3B1;ZNF608;SNCAIP;PPIC;PRDM6;ZBTB5;POLR1E;AGTR2;NME1;MTAP;PGGT1B;FEM1C;SECISBP2;SEMA4D;TDRD7;RAC2;TLE1;IDNK;UBQLN1;;RMI1;NAA35;ISCA1;ZCCHC6;DAPK1;FANCC;PTCH1;PRXL2C;CD…
7	5.92	GO:0019058	viral life cycle	A set of processes which all viruses follow to ensure survival; includes attachment and entry of the virus particle, decoding of genome information, translation of viral mRNA by host ribosomes, genome replication, and assembly and release of viral particles containing the genome.	3.704% (5/135)	0.005750757	2.24	ENSGALG00000046681;ENSGALG00000047682;ENSGALG00000047839;ENSGALG00000049219;ENSGALG00000051123	;;;;	3.704% (5/135)	0.001890038	2.72	ENSGALG00000046681;ENSGALG00000047682;ENSGALG00000047839;ENSGALG00000049219;ENSGALG00000051123	;;;;	0.741% (1/135)	0.9832646	0.01	NA	NA	0.741% (1/135)	0.9830258	0.01	NA	NA
7	5.52	GO:0016032	viral process	A multi-organism process in which a virus is a participant. The other participant is the host. Includes infection of a host cell, replication of the viral genome, and assembly of progeny virus particles. In some cases the viral genetic material may integrate into the host genome and only subsequently, under particular circumstances, 'complete' its life cycle.	2.66% (5/188)	0.02174739	1.66	NA	NA	3.191% (6/188)	0.001422582	2.85	ENSGALG00000046681;ENSGALG00000047682;ENSGALG00000047839;ENSGALG00000049219;ENSGALG00000051123;ENSGALG00000052645	;;;;;	1.596% (3/188)	0.9211084	0.04	NA	NA	1.596% (3/188)	0.9200045	0.04	NA	NA
7	6.91	GO:0044409	entry into host	Entry of a symbiont into the body, tissues, or cells of a host organism as part of the symbiont life cycle. The host is defined as the larger of the organisms involved in a symbiotic interaction.	10.87% (5/46)	4.097122e-05	4.39	ENSGALG00000046681;ENSGALG00000047682;ENSGALG00000047839;ENSGALG00000049219;ENSGALG00000051123	;;;;	10.87% (5/46)	1.170689e-05	4.93	ENSGALG00000046681;ENSGALG00000047682;ENSGALG00000047839;ENSGALG00000049219;ENSGALG00000051123	;;;;	0% (0/46)	1	0	NA	NA	0% (0/46)	1	0	NA	NA
7	6.98	GO:0046718	viral entry into host cell	The process that occurs after viral attachment by which a virus, or viral nucleic acid, breaches the plasma membrane or cell envelope and enters the host cell. The process ends when the viral nucleic acid is released into the host cell cytoplasm.	11.628% (5/43)	2.935195e-05	4.53	ENSGALG00000046681;ENSGALG00000047682;ENSGALG00000047839;ENSGALG00000049219;ENSGALG00000051123	;;;;	11.628% (5/43)	8.346819e-06	5.08	ENSGALG00000046681;ENSGALG00000047682;ENSGALG00000047839;ENSGALG00000049219;ENSGALG00000051123	;;;;	0% (0/43)	1	0	NA	NA	0% (0/43)	1	0	NA	NA
7	6.66	GO:0044000	movement in host	The process in which an organism or its progeny spreads from one location to another within its host organism. The host is defined as the larger of the organisms involved in a symbiotic interaction.	7.937% (5/63)	0.000187637	3.73	ENSGALG00000046681;ENSGALG00000047682;ENSGALG00000047839;ENSGALG00000049219;ENSGALG00000051123	;;;;	7.937% (5/63)	5.508391e-05	4.26	ENSGALG00000046681;ENSGALG00000047682;ENSGALG00000047839;ENSGALG00000049219;ENSGALG00000051123	;;;;	0% (0/63)	1	0	NA	NA	0% (0/63)	1	0	NA	NA
7	6.08	GO:0044403	biological process involved in symbiotic interaction	A process carried out by gene products in an organism that enable the organism to engage in a symbiotic relationship, a more or less intimate association, with another organism. The various forms of symbiosis include parasitism, in which the association is disadvantageous or destructive to one of the organisms; mutualism, in which the association is advantageous, or often necessary to one or both…	4.132% (5/121)	0.003615673	2.44	ENSGALG00000046681;ENSGALG00000047682;ENSGALG00000047839;ENSGALG00000049219;ENSGALG00000051123	;;;;	4.132% (5/121)	0.00116277	2.93	ENSGALG00000046681;ENSGALG00000047682;ENSGALG00000047839;ENSGALG00000049219;ENSGALG00000051123	;;;;	0.826% (1/121)	0.9743547	0.01	NA	NA	0.826% (1/121)	0.9740271	0.01	NA	NA
7	6.52	GO:0051701	biological process involved in interaction with host	An interaction between two organisms living together in more or less intimate association. The term host is used for the larger (macro) of the two members of a symbiosis; the various forms of symbiosis include parasitism, commensalism and mutualism.	6.579% (5/76)	0.0004524284	3.34	ENSGALG00000046681;ENSGALG00000047682;ENSGALG00000047839;ENSGALG00000049219;ENSGALG00000051123	;;;;	6.579% (5/76)	0.0001355803	3.87	ENSGALG00000046681;ENSGALG00000047682;ENSGALG00000047839;ENSGALG00000049219;ENSGALG00000051123	;;;;	0% (0/76)	1	0	NA	NA	0% (0/76)	1	0	NA	NA
8	6.76	GO:0034614	cellular response to reactive oxygen species	Any process that results in a change in state or activity of a cell (in terms of movement, secretion, enzyme production, gene expression, etc.) as a result of a reactive oxygen species stimulus. Reactive oxygen species include singlet oxygen, superoxide, and oxygen free radicals.	0% (0/67)	1	0	NA	NA	0% (0/67)	1	0	NA	NA	8.955% (6/67)	0.01415418	1.85	NA	NA	10.448% (7/67)	0.003488058	2.46	ENSGALG00000000273;ENSGALG00000003580;ENSGALG00000012618;ENSGALG00000015108;ENSGALG00000015704;ENSGALG00000026757;ENSGALG00000028996	FER;MMP2;FANCC;FXN;TXN;DHFR;SIGMAR1
8	5.93	GO:0034599	cellular response to oxidative stress	Any process that results in a change in state or activity of a cell (in terms of movement, secretion, enzyme production, gene expression, etc.) as a result of oxidative stress, a state often resulting from exposure to high levels of reactive oxygen species, e.g. superoxide anions, hydrogen peroxide (H2O2), and hydroxyl radicals.	0.699% (1/143)	0.7074898	0.15	NA	NA	0.699% (1/143)	0.6133687	0.21	NA	NA	6.993% (10/143)	0.0100134	2	NA	NA	7.692% (11/143)	0.003374402	2.47	ENSGALG00000000273;ENSGALG00000003580;ENSGALG00000012585;ENSGALG00000012608;ENSGALG00000012618;ENSGALG00000014832;ENSGALG00000015108;ENSGALG00000015704;ENSGALG00000016438;ENSGALG00000026757;ENSGALG00000028996	FER;MMP2;UBQLN1;DAPK1;FANCC;PRKAA1;FXN;TXN;MELK;DHFR;SIGMAR1
8	5.78	GO:0062197	cellular response to chemical stress	Any process that results in a change in state or activity of a cell (in terms of movement, secretion, enzyme production, gene expression, etc.) as a result of a chemical stimulus indicating the organism is under stress.	0.613% (1/163)	0.7540489	0.12	NA	NA	0.613% (1/163)	0.6618632	0.18	NA	NA	6.135% (10/163)	0.02313986	1.64	NA	NA	6.748% (11/163)	0.008926565	2.05	ENSGALG00000000273;ENSGALG00000003580;ENSGALG00000012585;ENSGALG00000012608;ENSGALG00000012618;ENSGALG00000014832;ENSGALG00000015108;ENSGALG00000015704;ENSGALG00000016438;ENSGALG00000026757;ENSGALG00000028996	FER;MMP2;UBQLN1;DAPK1;FANCC;PRKAA1;FXN;TXN;MELK;DHFR;SIGMAR1
8	6.41	GO:0000302	response to reactive oxygen species	Any process that results in a change in state or activity of a cell or an organism (in terms of movement, secretion, enzyme production, gene expression, etc.) as a result of a reactive oxygen species stimulus. Reactive oxygen species include singlet oxygen, superoxide, and oxygen free radicals.	0% (0/90)	1	0	NA	NA	0% (0/90)	1	0	NA	NA	8.889% (8/90)	0.005120415	2.29	ENSGALG00000000273;ENSGALG00000001954;ENSGALG00000012618;ENSGALG00000014832;ENSGALG00000015108;ENSGALG00000015704;ENSGALG00000026757;ENSGALG00000028996	FER;APTX;FANCC;PRKAA1;FXN;TXN;DHFR;SIGMAR1	10% (9/90)	0.001314608	2.88	ENSGALG00000000273;ENSGALG00000001954;ENSGALG00000003580;ENSGALG00000012618;ENSGALG00000014832;ENSGALG00000015108;ENSGALG00000015704;ENSGALG00000026757;ENSGALG00000028996	FER;APTX;MMP2;FANCC;PRKAA1;FXN;TXN;DHFR;SIGMAR1
8	5.5	GO:0006979	response to oxidative stress	Any process that results in a change in state or activity of a cell or an organism (in terms of movement, secretion, enzyme production, gene expression, etc.) as a result of oxidative stress, a state often resulting from exposure to high levels of reactive oxygen species, e.g. superoxide anions, hydrogen peroxide (H2O2), and hydroxyl radicals.	0.474% (1/211)	0.8380016	0.08	NA	NA	0.948% (2/211)	0.4056971	0.39	NA	NA	6.635% (14/211)	0.004052554	2.39	ENSGALG00000000273;ENSGALG00000001954;ENSGALG00000012585;ENSGALG00000012608;ENSGALG00000012618;ENSGALG00000014732;ENSGALG00000014832;ENSGALG00000015105;ENSGALG00000015108;ENSGALG00000015704;ENSGALG00000016438;ENSGALG00000026704;ENSGALG00000026757;ENSGALG00000028996	FER;APTX;UBQLN1;DAPK1;FANCC;ERCC8;PRKAA1;PSIP1;FXN;TXN;MELK;GPX8;DHFR;SIGMAR1	7.109% (15/211)	0.001469782	2.83	ENSGALG00000000273;ENSGALG00000001954;ENSGALG00000003580;ENSGALG00000012585;ENSGALG00000012608;ENSGALG00000012618;ENSGALG00000014732;ENSGALG00000014832;ENSGALG00000015105;ENSGALG00000015108;ENSGALG00000015704;ENSGALG00000016438;ENSGALG00000026704;ENSGALG00000026757;ENSGALG00000028996	FER;APTX;MMP2;UBQLN1;DAPK1;FANCC;ERCC8;PRKAA1;PSIP1;FXN;TXN;MELK;GPX8;DHFR;SIGMAR1
9	8.52	GO:0007530	sex determination	Any process that establishes and transmits the specification of sexual status of an individual organism.	18.182% (2/11)	0.003734087	2.43	ENSGALG00000010160;ENSGALG00000025748	DMRT1;FGF9	0% (0/11)	1	0	NA	NA	0% (0/11)	1	0	NA	NA	0% (0/11)	1	0	NA	NA
9	9.03	GO:0030238	male sex determination	The specification of male sex of an individual organism.	28.571% (2/7)	0.001457598	2.84	ENSGALG00000010160;ENSGALG00000025748	DMRT1;FGF9	0% (0/7)	1	0	NA	NA	0% (0/7)	1	0	NA	NA	0% (0/7)	1	0	NA	NA
9	9.62	GO:0060346	bone trabecula formation	The process of creating a trabecula in the bone. A trabecula is a tissue element in the form of a small beam, strut or rod.	0% (0/5)	1	0	NA	NA	0% (0/5)	1	0	NA	NA	20% (1/5)	0.1397017	0.85	NA	NA	40% (2/5)	0.008197653	2.09	ENSGALG00000003580;ENSGALG00000014686	MMP2;FBN2
9	9.28	GO:0061430	bone trabecula morphogenesis	The process of shaping a trabecula in bone. A trabecula is a tissue element in the form of a small beam, strut or rod.	0% (0/7)	1	0	NA	NA	0% (0/7)	1	0	NA	NA	14.286% (1/7)	0.1899734	0.72	NA	NA	42.857% (3/7)	0.0008175223	3.09	ENSGALG00000003580;ENSGALG00000010697;ENSGALG00000014686	MMP2;SEMA4D;FBN2
10	9.44	GO:0051030	snRNA transport	The directed movement of snRNA, small nuclear ribonucleic acid, into, out of or within a cell, or between cells, by means of some agent such as a transporter or pore.	0% (0/5)	1	0	NA	NA	0% (0/5)	1	0	NA	NA	40% (2/5)	0.008252299	2.08	ENSGALG00000002087;ENSGALG00000014691	NCBP1;PHAX	40% (2/5)	0.008197653	2.09	ENSGALG00000002087;ENSGALG00000014691	NCBP1;PHAX
10	9.44	GO:0097064	ncRNA export from nucleus	The directed movement of a non-coding RNA transcript (ncRNA) from the nucleus to the cytoplasm.	0% (0/5)	1	0	NA	NA	0% (0/5)	1	0	NA	NA	40% (2/5)	0.008252299	2.08	ENSGALG00000002087;ENSGALG00000014691	NCBP1;PHAX	40% (2/5)	0.008197653	2.09	ENSGALG00000002087;ENSGALG00000014691	NCBP1;PHAX
10	8.14	GO:0001953	negative regulation of cell-matrix adhesion	Any process that stops, prevents, or reduces the rate or extent of cell adhesion to the extracellular matrix.	0% (0/19)	1	0	NA	NA	0% (0/19)	1	0	NA	NA	5.263% (1/19)	0.4357291	0.36	NA	NA	21.053% (4/19)	0.002035313	2.69	ENSGALG00000003580;ENSGALG00000014786;ENSGALG00000015081;ENSGALG00000021074	MMP2;PIK3R1;ACER2;MYOC
10	7.97	GO:0007215	glutamate receptor signaling pathway	The series of molecular signals initiated by the binding of glutamate to its receptor on the surface of a target cell, and ending with the regulation of a downstream cellular process, e.g. transcription.	11.765% (2/17)	0.008933289	2.05	ENSGALG00000010187;ENSGALG00000014813	SLC1A1;HOMER1	11.765% (2/17)	0.005433366	2.26	ENSGALG00000010187;ENSGALG00000014813	SLC1A1;HOMER1	0% (0/17)	1	0	NA	NA	0% (0/17)	1	0	NA	NA
10	8.52	GO:0032925	regulation of activin receptor signaling pathway	Any process that modulates the frequency, rate or extent of the activity of any activin receptor signaling pathway.	18.182% (2/11)	0.003734087	2.43	ENSGALG00000010160;ENSGALG00000025748	DMRT1;FGF9	0% (0/11)	1	0	NA	NA	0% (0/11)	1	0	NA	NA	0% (0/11)	1	0	NA	NA
10	7.7	GO:0051353	positive regulation of oxidoreductase activity	Any process that activates or increases the frequency, rate or extent of oxidoreductase activity, the catalysis of an oxidation-reduction (redox) reaction, a reversible chemical reaction in which the oxidation state of an atom or atoms within a molecule is altered.	0% (0/28)	1	0	NA	NA	0% (0/28)	1	0	NA	NA	10.714% (3/28)	0.04890975	1.31	NA	NA	14.286% (4/28)	0.008728859	2.06	ENSGALG00000003716;ENSGALG00000005936;ENSGALG00000015108;ENSGALG00000026757	GDNF;AGTR2;FXN;DHFR
10	8.59	GO:0042220	response to cocaine	Any process that results in a change in state or activity of a cell or an organism (in terms of movement, secretion, enzyme production, gene expression, etc.) as a result of a cocaine stimulus. Cocaine is a crystalline alkaloid obtained from the leaves of the coca plant.	22.222% (2/9)	0.002471266	2.61	ENSGALG00000010187;ENSGALG00000014813	SLC1A1;HOMER1	22.222% (2/9)	0.001487844	2.83	ENSGALG00000010187;ENSGALG00000014813	SLC1A1;HOMER1	0% (0/9)	1	0	NA	NA	0% (0/9)	1	0	NA	NA
10	5.39	GO:0009314	response to radiation	Any process that results in a change in state or activity of a cell or an organism (in terms of movement, secretion, enzyme production, gene expression, etc.) as a result of an electromagnetic radiation stimulus. Electromagnetic radiation is a propagating wave in space with electric and magnetic components. These components oscillate at right angles to each other and to the direction of propagati…	0% (0/211)	1	0	NA	NA	0% (0/211)	1	0	NA	NA	5.687% (12/211)	0.02318027	1.63	NA	NA	6.635% (14/211)	0.00393156	2.41	ENSGALG00000000104;ENSGALG00000002009;ENSGALG00000003365;ENSGALG00000003580;ENSGALG00000014732;ENSGALG00000014786;ENSGALG00000014832;ENSGALG00000014851;ENSGALG00000014948;ENSGALG00000014956;ENSGALG00000015620;ENSGALG00000015704;ENSGALG00000020528;ENSGALG00000028998	;FANCG;RAD1;MMP2;ERCC8;PIK3R1;PRKAA1;FBXO4;HMGCR;POLK;XRCC4;TXN;INIP;XPA
